# Supplementary material for: Catalytic role of in-situ formed C-N species for enhanced Li2CO3 decomposition
Source: Nat Commun. 2024 Apr 22;15:3393. doi: 10.1038/s41467-024-47629-2 (PMC11035688; doi:10.1038/s41467-024-47629-2)
Supplement: Supplementary file 4 — Source Data [file 41467_2024_47629_MOESM4_ESM.zip]

Archive with 1 entries (1 files):
- Source Data/Figures 1-5.xlsx
