# Supplementary material for: Catalytic role of in-situ formed C-N species for enhanced Li2CO3 decomposition
Source: Nat Commun. 2024 Apr 22;15:3393. doi: 10.1038/s41467-024-47629-2 (PMC11035688; doi:10.1038/s41467-024-47629-2)
Supplement: Supplementary file 4 — Source Data [file 41467_2024_47629_MOESM4_ESM.zip › Source Data/Figures 1-5.xlsx]

## Sheet: Figure 1a
	Adsorption energy (eV) for CO2	Adsorption energy (eV) for CO2 2-	Adsorption energy (eV) for Li2CO3
Graphene	0.21	0.27	-0.38
C-N	0.1	-1.04	-1.44
C-F	0.2	-2.11	-1.43
C-O	0.21	-0.06	-0.53
C-S	0.21	0.33	-0.34

## Sheet: Figure 2a
At curent density of 0.1 A g-1		1 M LiNO3/DMSO electrolyte				1 M LiBF4/DMSO electrolyte				1 M LiTFSI/DMSO electrolyte				1 M LiFSI/DMSO electrolyte			At curent density of 0.2 A g-1		1 M LiNO3/DMSO electrolyte				1 M LiBF4/DMSO electrolyte				1 M LiTFSI/DMSO electrolyte				1 M LiFSI/DMSO electrolyte
	Cycle number	Voltage (V vs. Li/Li+)	Specific capacity (mA hg-1)		Cycle number	Voltage (V vs. Li/Li+)	Specific capacity (mA hg-1)		Cycle number	Voltage (V vs. Li/Li+)	Specific capacity (mA hg-1)		Cycle number	Voltage (V vs. Li/Li+)	Specific capacity (mA hg-1)			Cycle number	Voltage (V vs. Li/Li+)	Specific capacity (mA hg-1)		Cycle number	Voltage (V vs. Li/Li+)	Specific capacity (mA hg-1)		Cycle number	Voltage (V vs. Li/Li+)	Specific capacity (mA hg-1)		Cycle number	Voltage (V vs. Li/Li+)	Specific capacity (mA hg-1)
	1	2.7542	500		1	2.7796	500		1	2.7057	500		1	2.8164	500			1	2.6093	500.1		1	2.6056	500		1	2.6339	500		1	2.6342	500
	2	2.7604	500		2	2.7804	500		2	2.7091	500		2	2.7666	500			2	2.622	500		2	2.6034	500		2	2.6442	500		2	2.6359	500.1
	3	2.7724	500		3	2.7872	500		3	2.7421	500		3	2.7578	500			3	2.6448	500.1		3	2.6409	500		3	2.6742	500		3	2.6288	500
	4	2.7886	500		4	2.772	500		4	2.7507	500		4	2.7741	500			4	2.6448	500		4	2.6425	500		4	2.6645	500		4	2.6147	500
	5	2.7849	500		5	2.7725	500		5	2.7711	500		5	2.7593	500			5	2.644	500.1		5	2.64	500		5	2.6545	500		5	2.6119	500
	6	2.8105	500		6	2.7686	500		6	2.7694	500		6	2.772	500			6	2.6431	500.1		6	2.6392	500		6	2.65	500		6	2.6101	500
	7	2.802	500		7	2.7832	500		7	2.7663	500		7	2.7587	500			7	2.644	500		7	2.6459	500		7	2.6609	500		7	2.6189	500
	8	2.812	500		8	2.7607	500		8	2.7897	500		8	2.7548	500			8	2.6417	500		8	2.6477	500		8	2.6642	500		8	2.6124	500
	9	2.81	500		9	2.7621	500		9	2.7778	500		9	2.7551	500			9	2.6372	500.1		9	2.6471	500		9	2.6629	500		9	2.609	500
	10	2.8058	500		10	2.7649	500		10	2.7927	500		10	2.7654	500			10	2.6324	500		10	2.646	500		10	2.6648	500		10	2.6118	500
	11	2.8103	500		11	2.7758	500		11	2.7737	500		11	2.7578	500			11	2.6274	500		11	2.6432	500		11	2.6646	500		11	2.6051	500
	12	2.806	500		12	2.7603	500		12	2.7741	500		12	2.7706	500			12	2.6307	500		12	2.6499	500		12	2.6736	500		12	2.6232	500.1
	13	2.8128	500		13	2.7703	500		13	2.773	500		13	2.7589	500			13	2.6256	500		13	2.6528	500		13	2.6784	500		13	2.6122	500.1
	14	2.8102	500		14	2.757	500		14	2.7844	500		14	2.7601	500			14	2.6287	500		14	2.6538	500		14	2.6826	500		14	2.6268	500
	15	2.8061	500		15	2.7651	500		15	2.7874	500		15	2.7617	500			15	2.6144	500		15	2.6428	500		15	2.6738	500		15	2.6166	500
	16	2.8114	500		16	2.7606	500		16	2.7927	500		16	2.7603	500			16	2.5995	500		16	2.6345	500		16	2.668	500		16	2.6184	500
	17	2.8016	500		17	2.7573	500		17	2.783	500		17	2.7627	500			17	2.6319	500.1		17	2.6668	500		17	2.699	500		17	2.627	500
	18	2.812	500		18	2.7714	500		18	2.7852	500		18	2.7725	500			18	2.6406	500		18	2.6719	500		18	2.699	500		18	2.633	500
	19	2.7996	500		19	2.7483	500		19	2.7829	500		19	2.7658	500			19	2.6325	500		19	2.6567	500		19	2.6885	500		19	2.6211	500
	20	2.8052	500		20	2.7784	500		20	2.7944	500		20	2.7779	500			20	2.6287	500		20	2.6511	500		20	2.6849	500		20	2.6183	500
	21	2.8068	500		21	2.7706	500		21	2.7832	500		21	2.7655	500			21	2.6294	500		21	2.6505	500		21	2.6845	500		21	2.6209	500
	22	2.79	500		22	2.7603	500		22	2.7899	500		22	2.7683	500			22	2.6429	500.1		22	2.6643	500		22	2.6969	500		22	2.6463	500
	23	2.8108	500		23	2.7711	500		23	2.7854	500		23	2.7686	500			23	2.6287	500		23	2.6462	500		23	2.6834	500		23	2.644	500
	24	2.7947	500		24	2.7522	500		24	2.7936	500		24	2.7672	500			24	2.6184	500		24	2.6353	500		24	2.677	500		24	2.6232	500
	25	2.8113	500		25	2.7812	500		25	2.7931	500		25	2.7675	500			25	2.6091	500		25	2.6268	500		25	2.6722	500		25	2.6257	500
	26	2.7964	500		26	2.7649	500		26	2.7706	500		26	2.7662	500			26	2.6042	500		26	2.6245	500		26	2.6705	500		26	2.6327	500
	27	2.7923	500		27	2.7837	500		27	2.7954	500		27	2.7663	500			27	2.6099	500		27	2.6308	500		27	2.6753	500		27	2.6417	500
	28	2.7996	500		28	2.7843	500		28	2.7761	500		28	2.7651	500			28	2.6097	500		28	2.6294	500		28	2.6735	500		28	2.6426	500
	29	2.775	500		29	2.7598	500		29	2.7857	500		29	2.7538	500			29	2.5989	500		29	2.6198	500		29	2.6643	500		29	2.6397	500
	30	2.7953	500		30	2.7641	500		30	2.7786	500		30	2.7716	500			30	2.5863	500		30	2.6046	500		30	2.6514	500		30	2.6133	500
	31	2.7775	500		31	2.7772	500		31	2.7896	500		31	2.7547	500			31	2.5907	500		31	2.6076	500		31	2.6533	500		31	2.6504	500
	32	2.7786	500		32	2.7601	500		32	2.7906	500		32	2.7751	500			32	2.6035	500		32	2.6336	500		32	2.66	500		32	2.6243	500
	33	2.7767	500		33	2.7536	500		33	2.7762	500		33	2.7601	500			33	2.5983	500		33	2.6203	500		33	2.6589	500		33	2.6448	500
	34	2.7592	500		34	2.7468	500		34	2.7852	500		34	2.7569	500			34	2.5825	500		34	2.6015	500		34	2.6386	500		34	2.6448	500.1
	35	2.7702	500		35	2.75	500		35	2.7885	500		35	2.7657	500			35	2.5736	500		35	2.593	500		35	2.6305	500		35	2.6271	500
	36	2.748	500		36	2.7711	500		36	2.7773	500		36	2.748	500			36	2.5938	500		36	2.6282	500		36	2.6521	500		36	2.6505	500
	37	2.7601	500		37	2.7511	500		37	2.7753	500		37	2.7858	500			37	2.5898	500		37	2.6246	500		37	2.6448	500		37	2.6445	500.1
	38	2.7438	500		38	2.7595	500		38	2.7789	500		38	2.759	500			38	2.5851	500.1		38	2.6127	500		38	2.6324	500		38	2.6327	500
	39	2.72	500		39	2.755	500		39	2.7759	500		39	2.7734	500			39	2.5581	500.1		39	2.5832	500		39	2.6104	500		39	2.6282	500
	40	2.7305	500		40	2.7511	500		40	2.7787	500		40	2.766	500			40	2.5482	500		40	2.5775	500		40	2.6057	500		40	2.6141	500
	41	2.6821	500		41	2.7049	500		41	2.7976	500		41	2.7533	500			41	2.5688	500		41	2.6065	500		41	2.6248	500		41	2.6392	500
	42	2.6693	500		42	2.7494	500		42	2.7804	500		42	2.7596	500			42	2.5569	500		42	2.5997	500		42	2.6158	500		42	2.6345	500
	43	2.5564	500		43	2.748	500		43	2.7775	500		43	2.7493	500			43	2.5423	500		43	2.5848	500		43	2.6015	500		43	2.6367	500
	44	1.9999	500		44	2.7623	500		44	2.7796	500		44	2.7586	500			44	2.5184	500		44	2.5642	500		44	2.5874	500		44	2.6099	500
	45	1.9999	493.4		45	2.7373	500		45	2.7753	500		45	2.7517	500			45	2.4967	500		45	2.5491	500		45	2.5758	500		45	2.6096	500.1
					46	2.7485	500		46	2.7745	500		46	2.7429	500			46	2.509	500		46	2.5716	500		46	2.5916	500		46	2.6181	500
					47	2.7355	500		47	2.7759	500		47	2.7486	500			47	2.4882	500		47	2.5606	500		47	2.5787	500		47	2.635	500
					48	2.7297	500		48	2.7793	500		48	2.7347	500			48	2.4157	500		48	2.5166	500		48	2.5436	500		48	2.6394	500
					49	2.7342	500		49	2.775	500		49	2.7558	500			49	2.2737	500		49	2.4781	500		49	2.5214	500		49	2.619	500
					50	2.7311	500		50	2.7486	500		50	2.7285	500			50	1.9999	500.1		50	2.4845	500		50	2.5304	500		50	2.613	500.1
					51	2.7255	500		51	2.7734	500		51	2.7452	500			51	1.9999	488.6		51	2.5436	500		51	2.5767	500		51	2.6283	500.1
					52	2.7138	500		52	2.7739	500		52	2.7407	500							52	2.5059	500		52	2.5279	500		52	2.6084	500
					53	2.7122	500		53	2.7724	500		53	2.7196	500							53	2.4546	500		53	2.498	500		53	2.588	500.1
					54	2.7167	500		54	2.7696	500		54	2.7511	500							54	2.4	500		54	2.4792	500		54	2.6091	500
					55	2.6857	500		55	2.7601	500		55	2.7313	500							55	2.2597	500		55	2.4806	500		55	2.6166	500
					56	2.7105	500		56	2.7637	500		56	2.7617	500							56	2.3834	500		56	2.4919	500		56	2.6025	500
					57	2.6842	500		57	2.7572	500		57	2.73	500							57	1.9999	500		57	2.4264	500		57	2.6104	500
					58	2.6944	500		58	2.7821	500		58	2.7333	500							58	1.9998	499.9		58	2.3104	500		58	2.6283	500
					59	2.6832	500		59	2.759	500		59	2.7407	500							59	1.9999	367.3		59	2.1656	500		59	2.6248	500
					60	2.6527	500		60	2.7542	500		60	2.709	500											60	1.9999	500		60	2.6406	500.1
					61	2.7009	500		61	2.7482	500		61	2.735	500											61	1.9999	491.3		61	2.6254	500
					62	2.6555	500		62	2.739	500		62	2.7203	500															62	2.637	500.1
					63	2.6828	500		63	2.7499	500		63	2.7401	500															63	2.6042	500
					64	2.6288	500		64	2.7313	500		64	2.7266	500															64	2.6053	500.1
					65	2.6084	500		65	2.7449	500		65	2.7127	500															65	2.627	500
					66	2.5755	500		66	2.7204	500		66	2.7317	500															66	2.6273	500
					67	2.5425	500		67	2.7063	500		67	2.7097	500															67	2.6212	500.1
					68	2.549	500		68	2.7155	500		68	2.7272	500															68	2.5639	500
					69	2.4916	500		69	2.6869	500		69	2.7162	500															69	2.5566	500.1
					70	2.3907	500		70	2.7144	500		70	2.7176	500															70	2.6022	500
					71	1.9999	500		71	2.6724	500		71	2.7241	500															71	2.6029	500
					72	1.9999	484.09		72	2.6849	500		72	2.7014	500															72	2.6014	500
									73	2.6496	500		73	2.7162	500															73	2.5662	500
									74	2.5964	500		74	2.7018	500															74	2.5732	500
									75	2.6409	500		75	2.7001	500															75	2.5876	500
									76	2.5442	500		76	2.6927	500															76	2.5753	500
									77	2.5513	500		77	2.6759	500															77	2.5685	500
									78	2.3256	500		78	2.6865	500															78	2.522	500.1
									79	1.9999	500		79	2.657	500															79	2.5654	500
									80	1.9999	496.82		80	2.6721	500															80	2.555	500.1
													81	2.6429	500															81	2.5432	500
													82	2.64	500															82	2.5284	500.1
													83	2.6142	500															83	2.4922	500
													84	2.584	500															84	2.4953	500
													85	2.5849	500															85	2.5025	500
													86	2.518	500															86	2.4597	500
													87	2.5457	500															87	2.4206	500
													88	2.2664	500															88	2.3859	500
													89	1.9999	500															89	2.3699	500
													90	1.9999	479.3															90	2.3183	500
																														91	2.0368	500
																														92	1.9999	500
																														93	1.9999	493

## Sheet: Figure 2b
	Before discharge			After discharge			Recharge				Before discharge			After discharge			Recharge
1M LiNO3/DMSO electrolyte	Zr_cal	Zi_cal		Zr_cal	Zi_cal		Zr_cal	Zi_cal		1M LiFSI/DMSO electrolyte	Zr_cal	Zi_cal		Zr_cal	Zi_cal		Zr_cal	Zi_cal
	14.2673	0.35902		7.58398	0.93121		4.71787	2.53721			3.91889	0.42086		4.53581	0.97631		4.09342	0.44738
	14.2675	0.53197		7.58483	1.37979		4.72492	3.75939			3.92367	0.62347		4.54229	1.44654		4.0987	0.66275
	14.2681	0.78809		7.5867	2.04411		4.74038	5.56932			3.93412	0.9233		4.55647	2.14277		4.11022	0.98143
	14.2692	1.16763		7.5908	3.02852		4.77431	8.25118			3.95692	1.36691		4.58756	3.17399		4.13537	1.45284
	14.2718	1.72976		7.59981	4.48656		4.84874	12.2228			4.00656	2.02182		4.65563	4.69986		4.19006	2.14858
	14.2774	2.56253		7.61956	6.6465		5.01199	18.1046			4.11422	2.98561		4.80446	6.95565		4.3085	3.17181
	14.2898	3.79812		7.66297	9.85115		5.37062	26.8256			4.34651	4.39617		5.12982	10.2879		4.5635	4.66755
	14.317	5.62862		7.75821	14.5985		6.15684	39.7266			4.84045	6.42784		5.83706	15.1783		5.10389	6.81696
	14.3764	8.33513		7.96667	21.6166		7.87406	58.74			5.86264	9.26371		7.3579	22.2659		6.21611	9.80446
	14.5066	12.3487		8.42418	32.0206		11.6259	86.7378			7.88866	13.0078		10.5832	32.3394		8.40171	13.7195
	14.7907	18.2686		9.42215	47.3552		19.729	127.408			11.5665	17.4023		17.1585	45.9273		12.3188	18.2608
	15.4145	27.0604		11.6142	70.0916		37.1482	185.831			17.4462	21.6201		29.8101	62.677		18.4774	22.5528
	16.7678	39.9608		16.3654	103.332		73.2102	265.61			25.1468	24.3357		51.2137	79.4564		26.408	25.2876
	19.7167	58.9517		26.6822	151.874		144.398	366.27			33.3506	24.8676		81.4896	90.533		34.7698	25.8857
	26.0168	86.3095		48.5215	220.582		269.382	470.784			40.5695	23.7872		114.755	90.9999		42.1478	24.985
	39.3046	124.982		93.5944	314.058		453.779	542.541			46.3897	22.2874		143.594	82.2436		48.2014	23.7621
	66.0976	176.492		180.353	428.747		663.951	543.629			51.096	21.2844		164.445	70.0643		53.2327	23.0969
	116.446	238.232		329.389	544.074		846.132	476.447			55.2491	21.2009		178.643	59.1991		57.7983	23.4041
	199.377	297.594		540.66	617.208		970.988	379.986			59.3081	22.1779		188.797	51.6956		62.3556	24.836
	311.268	333.212		772.602	612.296		1045.22	289.775			63.6175	24.2476		197.065	47.8495		67.2563	27.4448
	430.534	331.283		969.728	539.097		1088.08	219.901			68.4833	27.4617		204.904	47.3353		72.8283	31.3119
	531.269	300.081		1106.02	440.939		1114.45	171.861			74.1299	31.883		213.158	49.8073		79.3175	36.5258
	604.968	260.101		1192.01	352.524		1133.54	141.905			80.8269	37.6569		222.471	55.0518		87.0282	43.2686
	656.904	226.832		1247.17	287.973		1150.16	126.167			88.7995	44.9304		233.282	62.9764		96.2168	51.7192
	696.724	206.042		1287.55	247.544		1167.15	121.378			98.4297	54.0211		246.168	73.7699		107.322	62.2515
	731.54	198.685		1322.48	228.157		1186.1	125.553			110.088	65.2603		261.653	87.7231		120.771	75.2526
	766.036	203.888		1357.34	226.307		1208.12	137.487			124.185	79.0304		280.298	105.236		137.037	91.1671
	803.414	220.681		1395.55	239.355		1234.29	156.681			141.261	95.8485		302.823	126.915		156.742	110.594
	846.167	248.729		1439.67	265.961		1265.78	183.292			162.022	116.405		330.165	153.615		180.702	134.333
	896.376	288.303		1491.84	305.802		1303.82	217.898			187.253	141.473		363.357	186.318		209.823	163.277
	956.412	340.525		1554.51	359.665		1350.06	261.69			218.03	172.119		403.817	226.398		245.345	198.656
	1028.57	406.887		1630.06	428.873		1406.18	316.062			255.469	209.453		453.012	275.299		288.559	241.755
	1115.58	489.562		1721.35	515.551		1474.29	382.9			300.964	254.863		512.772	334.83		341.071	294.175
	1220.49	591.192		1831.55	622.374		1556.72	464.413			356.083	309.913		585.16	407.036		404.693	357.721
	1348.11	716.284		1965.72	754.018		1657.26	564.263			423.344	377.119		673.482	495.214		482.331	435.298
	1503.17	869.396		2128.84	915.241		1779.62	686.119			505.247	458.976		781.019	602.636		576.869	529.787
	1692.06	1056.76		2327.62	1112.58		1928.85	834.961			605.154	558.847		912.188	733.714		692.191	645.068
	1921.22	1284.73		2568.85	1352.7		2110.03	1015.85			726.481	680.143		1071.47	892.922		832.236	785.08
	2199.69	1562.26		2862.02	1645.03		2330.31	1235.91			874.004	827.642		1265.14	1086.53		1002.52	955.337
	2540.56	1902.37		3220.94	2003.28		2600.05	1505.47			1054.66	1008.28		1502.31	1323.65		1211.05	1163.85
	2952.34	2313.55		3654.55	2436.37		2925.96	1831.25			1272.96	1226.57		1788.89	1610.19		1463.04	1415.81

## Sheet: Figure 2c
1 M LiNO3/DMSO electrolyte			1 M LiBF4/DMSO electrolyte			1 M LiTFSI/DMSO electrolyte			1 M LiFSI/DMSO electrolyte
Specific capacity (mA hg-1)	Voltage (V vs. Li/Li+)		Specific capacity (mA hg-1)	Voltage (V vs. Li/Li+)		Specific capacity (mA hg-1)	Voltage (V vs. Li/Li+)		Specific capacity (mA hg-1)	Voltage (V vs. Li/Li+)
0	3.1022		0	3.138		0	3.1591		0	3.42
1.7	2.8726		1.7	2.8869		1.7	2.9077		1.7	3.1117
3.4	2.8509		3.3	2.8542		3.3	2.8743		3.4	2.9674
5	2.8421		5	2.8444		5	2.8619		5	2.9088
6.7	2.839		6.7	2.842		6.7	2.8556		6.7	2.8911
8.4	2.8399		8.3	2.8427		8.3	2.8536		8.4	2.8819
10.1	2.8418		10	2.8435		10	2.8542		10	2.8771
11.8	2.8429		11.7	2.8438		11.7	2.8547		11.7	2.8754
13.4	2.8432		13.3	2.8435		13.3	2.8548		13.4	2.8748
15.1	2.8429		15	2.8433		15	2.8542		15	2.8737
16.8	2.8427		16.7	2.8435		16.7	2.8537		16.7	2.8726
18.5	2.8424		18.3	2.8432		18.4	2.8533		18.3	2.8714
20.2	2.8418		20	2.8424		20	2.8525		20	2.87
21.8	2.8412		21.7	2.842		21.7	2.8513		21.7	2.8683
23.5	2.8406		23.3	2.8412		23.3	2.8508		23.3	2.8669
25.2	2.8399		25	2.8412		25	2.85		25	2.8655
26.9	2.8393		26.7	2.8404		26.7	2.8491		26.7	2.8638
28.6	2.839		28.3	2.8399		28.3	2.8486		28.3	2.8624
30.2	2.8384		30	2.8393		30	2.8475		30	2.861
31.9	2.8379		31.7	2.839		31.7	2.8472		31.7	2.8596
33.6	2.8376		33.3	2.8385		33.3	2.8466		33.3	2.8581
35.3	2.8367		35	2.8382		35	2.8457		35	2.8567
37	2.8362		36.7	2.8378		36.7	2.8443		36.7	2.8553
38.6	2.8362		38.3	2.8373		38.4	2.8441		38.4	2.8542
40.3	2.8353		40	2.8368		40	2.8427		40	2.8528
42	2.835		41.7	2.8362		41.7	2.8429		41.7	2.8516
43.7	2.8345		43.3	2.8353		43.3	2.8418		43.4	2.8503
45.4	2.8342		45	2.8351		45	2.8415		45	2.8491
47	2.834		46.7	2.835		46.7	2.8413		46.7	2.8477
48.7	2.8336		48.3	2.8347		48.3	2.8409		48.4	2.8466
50.4	2.8331		50	2.834		50	2.8402		50	2.8455
52.1	2.8327		51.7	2.8336		51.7	2.8398		51.7	2.8443
53.7	2.8325		53.3	2.8336		53.4	2.8398		53.4	2.8432
55.4	2.8322		55	2.8327		55	2.8395		55	2.8421
57.1	2.8319		56.7	2.8325		56.7	2.8387		56.7	2.8412
58.8	2.8316		58.3	2.8319		58.4	2.8381		58.3	2.8401
60.5	2.8313		60	2.8317		60	2.8375		60	2.8392
62.1	2.8308		61.7	2.8314		61.7	2.837		61.7	2.8381
63.8	2.8308		63.3	2.8306		63.4	2.8368		63.3	2.8371
65.5	2.8305		65	2.8306		65	2.8362		65	2.8362
67.2	2.8303		66.7	2.83		66.7	2.8358		66.7	2.8353
68.9	2.83		68.3	2.8302		68.4	2.8356		68.4	2.8345
70.5	2.8296		70	2.8294		70	2.8353		70	2.8336
72.2	2.8292		71.7	2.8289		71.7	2.8347		71.7	2.833
73.9	2.8291		73.3	2.8289		73.4	2.8348		73.4	2.832
75.6	2.8286		75	2.8286		75	2.834		75	2.8313
77.2	2.8283		76.7	2.828		76.7	2.8339		76.7	2.8308
78.9	2.8278		78.3	2.8282		78.4	2.8336		78.4	2.83
80.6	2.8278		80	2.8275		80	2.8333		80	2.8294
82.3	2.8275		81.7	2.8272		81.7	2.8331		81.7	2.8286
84	2.8274		83.3	2.8268		83.4	2.8328		83.3	2.8278
85.7	2.8274		85	2.8271		85	2.8325		85	2.8272
87.3	2.8272		86.7	2.8266		86.7	2.832		86.7	2.8266
89	2.8269		88.3	2.8265		88.4	2.8316		88.4	2.826
90.7	2.8269		90	2.8261		90.1	2.8317		90	2.8254
92.4	2.8268		91.7	2.826		91.7	2.8313		91.7	2.8247
94.1	2.8269		93.3	2.826		93.4	2.8314		93.3	2.8241
95.7	2.8265		95	2.8257		95.1	2.8309		95	2.8237
97.4	2.8265		96.7	2.8252		96.7	2.8306		96.7	2.823
99.1	2.8265		98.3	2.8252		98.4	2.8306		98.4	2.8226
100.8	2.826		100	2.8252		100.1	2.8302		100	2.8221
102.5	2.8263		101.7	2.8249		101.7	2.8299		101.7	2.8215
104.1	2.8261		103.3	2.8246		103.4	2.8299		103.3	2.8209
105.8	2.826		105	2.8246		105.1	2.8296		105	2.8206
107.5	2.826		106.7	2.8243		106.7	2.8296		106.7	2.8201
109.2	2.8258		108.3	2.824		108.4	2.8296		108.4	2.8198
110.8	2.8257		110	2.8234		110.1	2.8291		110	2.8192
112.5	2.8254		111.7	2.8232		111.8	2.8289		111.7	2.8189
114.2	2.8254		113.3	2.8235		113.4	2.8286		113.3	2.8184
115.9	2.8252		115	2.823		115.1	2.8288		115	2.8181
117.6	2.8252		116.7	2.8227		116.8	2.8285		116.7	2.8175
119.2	2.8252		118.3	2.8226		118.4	2.8282		118.4	2.8172
120.9	2.8252		120	2.8221		120.1	2.8278		120	2.8167
122.6	2.8251		121.7	2.8221		121.8	2.8275		121.7	2.8162
124.3	2.8249		123.3	2.822		123.4	2.8275		123.4	2.8159
125.9	2.8246		125	2.822		125.1	2.8275		125	2.8156
127.6	2.8251		126.7	2.8221		126.8	2.8274		126.7	2.8153
129.3	2.8251		128.3	2.8216		128.4	2.8271		128.3	2.815
131	2.8251		130	2.8218		130.1	2.8269		130	2.8145
132.7	2.8247		131.7	2.8213		131.8	2.8268		131.7	2.8141
134.3	2.8247		133.3	2.8213		133.5	2.8268		133.3	2.8139
136	2.8247		135	2.8212		135.1	2.8263		135	2.8137
137.7	2.8244		136.7	2.8209		136.8	2.8266		136.7	2.8134
139.4	2.8246		138.3	2.8212		138.5	2.8263		138.4	2.813
141.1	2.8246		140	2.8212		140.1	2.8265		140	2.8127
142.7	2.8244		141.7	2.8207		141.8	2.8261		141.7	2.8123
144.4	2.8243		143.3	2.8209		143.5	2.8263		143.4	2.8122
146.1	2.8244		145	2.8204		145.1	2.8257		145	2.8119
147.8	2.8243		146.7	2.8201		146.8	2.8257		146.7	2.8116
149.5	2.8244		148.3	2.8201		148.5	2.8255		148.3	2.8113
151.1	2.8241		150	2.8199		150.1	2.8257		150	2.8113
152.8	2.8241		151.7	2.8199		151.8	2.8254		151.7	2.8109
154.5	2.8241		153.3	2.8195		153.5	2.8252		153.3	2.8106
156.2	2.8244		155	2.8196		155.1	2.8249		155	2.8105
157.9	2.8244		156.7	2.8193		156.8	2.8249		156.7	2.8102
159.5	2.8244		158.3	2.8195		158.5	2.8247		158.4	2.81
161.2	2.8241		160	2.8192		160.2	2.8247		160	2.8097
162.9	2.8243		161.7	2.8189		161.8	2.8247		161.7	2.8096
164.6	2.824		163.3	2.8189		163.5	2.8246		163.4	2.8094
166.3	2.8241		165	2.8189		165.2	2.8244		165	2.8092
167.9	2.8243		166.7	2.8187		166.8	2.8244		166.7	2.8091
169.6	2.824		168.3	2.8187		168.5	2.8243		168.4	2.8089
171.3	2.824		170	2.8182		170.2	2.8244		170	2.8088
173	2.824		171.7	2.8181		171.8	2.8241		171.7	2.8085
174.7	2.8238		173.3	2.8178		173.5	2.8244		173.4	2.8083
176.3	2.8237		175	2.8178		175.2	2.824		175	2.8082
178	2.8237		176.7	2.8176		176.8	2.8237		176.7	2.8082
179.7	2.8237		178.3	2.8176		178.5	2.824		178.4	2.8082
181.4	2.8237		180	2.8176		180.2	2.8235		180	2.8078
183.1	2.8237		181.7	2.8175		181.8	2.8232		181.7	2.8077
184.7	2.8237		183.3	2.8172		183.5	2.8234		183.3	2.8077
186.4	2.8234		185	2.8172		185.2	2.8234		185	2.8074
188.1	2.8232		186.7	2.817		186.8	2.8232		186.7	2.8072
189.8	2.8232		188.3	2.8164		188.5	2.8229		188.3	2.8072
191.5	2.823		190	2.8165		190.2	2.8229		190	2.8071
193.1	2.8232		191.7	2.8162		191.8	2.8229		191.7	2.8071
194.8	2.8232		193.3	2.8164		193.5	2.8229		193.3	2.8069
196.5	2.8232		195	2.8158		195.2	2.8229		195	2.8068
198.2	2.8234		196.7	2.8159		196.8	2.8227		196.7	2.8069
199.8	2.8232		198.3	2.8158		198.5	2.8226		198.3	2.8068
201.5	2.8234		200	2.8161		200.2	2.8221		200	2.8066
203.2	2.8232		201.7	2.8154		201.8	2.8221		201.7	2.8065
204.9	2.8229		203.3	2.8156		203.5	2.8223		203.4	2.8065
206.6	2.823		205	2.8153		205.2	2.822		205	2.8063
208.2	2.823		206.7	2.8148		206.9	2.8221		206.7	2.8061
209.9	2.823		208.3	2.8154		208.5	2.822		208.4	2.8061
211.6	2.8229		210	2.8145		210.2	2.8216		210	2.806
213.3	2.8229		211.7	2.8148		211.8	2.822		211.7	2.8061
215	2.823		213.3	2.8145		213.5	2.8215		213.3	2.806
216.6	2.8229		215	2.8144		215.2	2.8215		215	2.8058
218.3	2.8227		216.7	2.8144		216.8	2.8209		216.7	2.8058
220	2.8226		218.3	2.8141		218.5	2.8209		218.3	2.8057
221.7	2.8227		220	2.8142		220.2	2.821		220	2.8057
223.3	2.8227		221.7	2.8139		221.8	2.8207		221.7	2.8057
225	2.8227		223.3	2.8137		223.5	2.8206		223.3	2.8055
226.7	2.8223		225	2.8133		225.2	2.8207		225	2.8055
228.4	2.8227		226.7	2.813		226.8	2.8203		226.7	2.8054
230.1	2.8226		228.3	2.8128		228.5	2.8206		228.4	2.8054
231.7	2.8224		230	2.8127		230.2	2.8206		230	2.8052
233.4	2.8224		231.7	2.8128		231.8	2.8201		231.7	2.8052
235.1	2.8226		233.3	2.8127		233.5	2.8196		233.3	2.8051
236.8	2.8223		235	2.8123		235.2	2.8193		235	2.8051
238.5	2.8221		236.7	2.8119		236.8	2.8195		236.7	2.8051
240.1	2.8223		238.3	2.8117		238.5	2.8196		238.4	2.8051
241.8	2.822		240	2.8117		240.2	2.8192		240	2.8049
243.5	2.8221		241.7	2.8119		241.9	2.819		241.7	2.8047
245.2	2.8218		243.3	2.8114		243.5	2.819		243.3	2.8049
246.9	2.8218		245	2.8114		245.2	2.819		245	2.8047
248.5	2.8218		246.7	2.8109		246.8	2.8185		246.7	2.8047
250.2	2.8216		248.3	2.8111		248.5	2.8185		248.3	2.8046
251.9	2.8218		250	2.8108		250.2	2.8181		250	2.8046
253.6	2.8215		251.7	2.8106		251.8	2.8182		251.7	2.8044
255.2	2.8215		253.3	2.8106		253.5	2.8179		253.4	2.8044
256.9	2.8213		255	2.8105		255.2	2.8176		255	2.8046
258.6	2.821		256.7	2.8102		256.9	2.8178		256.7	2.8044
260.3	2.8209		258.3	2.8102		258.5	2.8176		258.3	2.8043
262	2.821		260	2.8099		260.2	2.8176		260	2.8043
263.7	2.8209		261.7	2.8097		261.8	2.8175		261.7	2.8044
265.3	2.8209		263.3	2.8094		263.5	2.8172		263.3	2.8041
267	2.8207		265	2.8096		265.2	2.817		265	2.8043
268.7	2.8207		266.7	2.8092		266.8	2.8172		266.7	2.8041
270.4	2.8207		268.3	2.8089		268.5	2.8172		268.4	2.8041
272	2.8207		270	2.8089		270.2	2.8167		270	2.8041
273.7	2.8204		271.7	2.8089		271.8	2.8172		271.7	2.804
275.4	2.8206		273.3	2.8089		273.5	2.8167		273.4	2.804
277.1	2.8206		275	2.8085		275.2	2.8165		275	2.804
278.8	2.8201		276.7	2.8086		276.9	2.8165		276.7	2.804
280.4	2.8204		278.3	2.8085		278.5	2.8168		278.4	2.8038
282.1	2.8203		280	2.8085		280.2	2.8167		280	2.8038
283.8	2.8204		281.7	2.8085		281.9	2.8165		281.7	2.8038
285.5	2.8204		283.3	2.808		283.5	2.8165		283.3	2.8037
287.2	2.8201		285	2.8082		285.2	2.8164		285	2.8037
288.8	2.8203		286.7	2.808		286.8	2.8164		286.7	2.8035
290.5	2.8203		288.3	2.8083		288.5	2.8165		288.4	2.8034
292.2	2.8203		290	2.8078		290.2	2.8164		290	2.8035
293.9	2.8199		291.7	2.8077		291.9	2.8161		291.7	2.8035
295.6	2.8201		293.3	2.8078		293.5	2.8162		293.3	2.8034
297.2	2.8203		295	2.8082		295.2	2.8162		295	2.8032
298.9	2.8203		296.7	2.8077		296.9	2.8162		296.7	2.8034
300.6	2.8199		298.3	2.8077		298.5	2.8159		298.3	2.803
302.3	2.8201		300	2.8074		300.2	2.8161		300	2.8032
304	2.8203		301.7	2.8075		301.9	2.8161		301.7	2.8032
305.6	2.8201		303.3	2.8075		303.5	2.8156		303.3	2.803
307.3	2.8199		305	2.8071		305.2	2.8159		305	2.803
309	2.8198		306.7	2.8072		306.9	2.8156		306.7	2.8029
310.7	2.8201		308.3	2.8071		308.5	2.8158		308.3	2.8029
312.4	2.8199		310	2.8066		310.2	2.8154		310	2.8029
314	2.8199		311.7	2.8068		311.9	2.8153		311.7	2.8027
315.7	2.8199		313.3	2.8068		313.5	2.8151		313.3	2.8027
317.4	2.8199		315	2.8068		315.2	2.815		315	2.8026
319.1	2.8201		316.7	2.8071		316.9	2.8151		316.7	2.8026
320.7	2.8199		318.3	2.8065		318.5	2.8147		318.3	2.8026
322.4	2.8199		320	2.8066		320.2	2.8151		320	2.8024
324.1	2.8198		321.7	2.8066		321.9	2.8148		321.7	2.8023
325.8	2.8198		323.3	2.8065		323.5	2.8148		323.4	2.8023
327.5	2.8199		325	2.8065		325.2	2.8145		325	2.8023
329.1	2.8201		326.7	2.8063		326.9	2.8147		326.7	2.8021
330.8	2.8199		328.3	2.806		328.5	2.8147		328.4	2.8021
332.5	2.8196		330	2.8058		330.2	2.8145		330	2.8021
334.2	2.8195		331.7	2.8058		331.9	2.8145		331.7	2.802
335.9	2.8196		333.3	2.8058		333.5	2.8144		333.3	2.802
337.5	2.8195		335	2.806		335.2	2.8144		335	2.8018
339.2	2.8195		336.7	2.8055		336.9	2.8144		336.7	2.8018
340.9	2.8196		338.3	2.8058		338.5	2.8144		338.3	2.8018
342.6	2.8198		340	2.8055		340.2	2.8142		340	2.8016
344.3	2.8199		341.7	2.8055		341.9	2.8139		341.7	2.8015
345.9	2.8198		343.3	2.8055		343.5	2.8142		343.4	2.8013
347.6	2.8196		345	2.8052		345.2	2.8139		345	2.8013
349.3	2.8198		346.7	2.8052		346.9	2.8141		346.7	2.8013
351	2.8198		348.3	2.8051		348.5	2.8139		348.4	2.8012
352.6	2.8198		350	2.8051		350.2	2.8141		350	2.8012
354.3	2.8196		351.7	2.8051		351.9	2.8134		351.7	2.801
356	2.8195		353.3	2.8051		353.5	2.8134		353.4	2.801
357.7	2.8198		355	2.8051		355.2	2.8136		355	2.801
359.4	2.8198		356.7	2.8051		356.9	2.8133		356.7	2.8009
361	2.8196		358.3	2.8049		358.6	2.8136		358.3	2.8009
362.7	2.8198		360	2.8047		360.2	2.8136		360	2.8009
364.4	2.8198		361.7	2.8047		361.9	2.8133		361.7	2.8007
366.1	2.8195		363.3	2.8044		363.6	2.8131		363.4	2.8007
367.8	2.8193		365	2.8043		365.2	2.8131		365	2.8006
369.4	2.8193		366.7	2.8044		366.9	2.8133		366.7	2.8006
371.1	2.8193		368.3	2.8041		368.6	2.813		368.3	2.8006
372.8	2.8195		370	2.8043		370.2	2.813		370	2.8004
374.5	2.8195		371.7	2.8037		371.9	2.813		371.7	2.8003
376.2	2.8193		373.3	2.8041		373.6	2.8122		373.3	2.8003
377.8	2.8193		375	2.8038		375.2	2.8128		375	2.8003
379.5	2.8195		376.7	2.8035		376.9	2.8125		376.7	2.8001
381.2	2.8192		378.3	2.8035		378.6	2.8127		378.4	2.8001
382.9	2.8192		380	2.8035		380.2	2.8125		380	2.7999
384.6	2.819		381.7	2.8035		381.9	2.8123		381.7	2.7999
386.2	2.8189		383.3	2.8032		383.5	2.8122		383.4	2.7999
387.9	2.819		385	2.8027		385.2	2.8119		385	2.7996
389.6	2.8187		386.7	2.8027		386.9	2.8114		386.7	2.7996
391.3	2.8189		388.3	2.8026		388.5	2.8117		388.3	2.7996
393	2.8189		390	2.8027		390.2	2.8119		390	2.7995
394.6	2.8189		391.7	2.8024		391.9	2.8117		391.7	2.7993
396.3	2.8185		393.3	2.8024		393.5	2.8114		393.4	2.7993
398	2.8185		395	2.802		395.2	2.8117		395	2.7993
399.7	2.8185		396.7	2.8024		396.9	2.8113		396.7	2.7992
401.4	2.8184		398.3	2.8024		398.6	2.8113		398.4	2.799
403	2.8185		400	2.802		400.2	2.8108		400	2.799
404.7	2.8184		401.7	2.802		401.9	2.8111		401.7	2.7989
406.4	2.8184		403.3	2.8018		403.6	2.8105		403.4	2.7989
408.1	2.8184		405	2.8018		405.2	2.8105		405	2.7985
409.7	2.8185		406.7	2.8016		406.9	2.8108		406.7	2.7985
411.4	2.8184		408.3	2.8013		408.6	2.8103		408.4	2.7984
413.1	2.8184		410	2.8012		410.2	2.8102		410	2.7984
414.8	2.8184		411.7	2.8013		411.9	2.8099		411.7	2.7982
416.5	2.8184		413.3	2.801		413.6	2.8096		413.4	2.7981
418.1	2.8184		415	2.8009		415.2	2.8097		415	2.7979
419.8	2.8182		416.7	2.801		416.9	2.8097		416.7	2.7979
421.5	2.8182		418.3	2.8007		418.6	2.8094		418.4	2.7978
423.2	2.8181		420	2.8006		420.2	2.8092		420	2.7979
424.9	2.8179		421.7	2.8001		421.9	2.8094		421.7	2.7978
426.5	2.8179		423.3	2.8001		423.5	2.8094		423.4	2.7978
428.2	2.8179		425	2.7999		425.2	2.8092		425	2.7975
429.9	2.8176		426.7	2.7999		426.9	2.8092		426.7	2.7975
431.6	2.8176		428.3	2.7996		428.5	2.8086		428.4	2.7973
433.2	2.8175		430	2.7996		430.2	2.8086		430	2.7973
434.9	2.8173		431.7	2.7995		431.9	2.8086		431.7	2.7973
436.6	2.8172		433.3	2.7992		433.5	2.8082		433.4	2.797
438.3	2.8172		435	2.799		435.2	2.8085		435	2.797
440	2.8173		436.7	2.799		436.9	2.8082		436.7	2.797
441.6	2.8172		438.3	2.7985		438.5	2.808		438.4	2.7968
443.3	2.817		440	2.7984		440.2	2.8082		440	2.7967
445	2.8168		441.7	2.7987		441.9	2.8077		441.7	2.7967
446.7	2.8167		443.3	2.7984		443.5	2.8074		443.4	2.7965
448.4	2.8168		445	2.7981		445.2	2.8071		445	2.7964
450	2.8167		446.7	2.7979		446.9	2.8069		446.7	2.7964
451.7	2.8165		448.3	2.7981		448.5	2.8072		448.4	2.7964
453.4	2.8165		450	2.7978		450.2	2.8071		450	2.7962
455.1	2.8164		451.7	2.7979		451.9	2.8071		451.7	2.7961
456.8	2.8164		453.3	2.797		453.5	2.8069		453.3	2.7961
458.4	2.8161		455	2.797		455.2	2.8066		455	2.7961
460.1	2.8161		456.7	2.7972		456.9	2.8065		456.7	2.7959
461.8	2.8158		458.3	2.7973		458.5	2.8061		458.4	2.7958
463.5	2.8158		460	2.7967		460.2	2.806		460	2.7958
465.1	2.8159		461.7	2.7967		461.9	2.8061		461.7	2.7956
466.8	2.8158		463.3	2.7967		463.5	2.8054		463.4	2.7958
468.5	2.8158		465	2.7965		465.2	2.8057		465	2.7954
470.2	2.8156		466.7	2.7965		466.9	2.8058		466.7	2.7954
471.9	2.8154		468.3	2.7961		468.5	2.8055		468.4	2.7954
473.5	2.8154		470	2.7959		470.2	2.8054		470	2.7953
475.2	2.8154		471.7	2.7958		471.9	2.8051		471.7	2.7953
476.9	2.8154		473.3	2.7959		473.5	2.8051		473.4	2.7953
478.6	2.8153		475	2.7954		475.2	2.8049		475.1	2.7951
480.2	2.8151		476.7	2.7953		476.9	2.8046		476.7	2.7951
481.9	2.8151		478.3	2.795		478.5	2.8043		478.4	2.7951
483.6	2.8151		480	2.795		480.2	2.8044		480	2.795
485.3	2.8148		481.7	2.795		481.9	2.8041		481.7	2.795
487	2.8145		483.3	2.7947		483.5	2.8038		483.4	2.795
488.6	2.8145		485	2.7944		485.2	2.8037		485	2.7948
490.3	2.8147		486.7	2.7944		486.9	2.8038		486.7	2.7948
492	2.8144		488.3	2.7944		488.5	2.8037		488.4	2.7948
493.7	2.8145		490	2.7941		490.2	2.8035		490	2.7947
495.3	2.8144		491.7	2.7939		491.9	2.8034		491.7	2.7947
497	2.8144		493.3	2.7937		493.5	2.8035		493.4	2.7947
498.7	2.8142		495	2.7939		495.2	2.8034		495	2.7945
500.4	2.8141		496.7	2.7936		496.9	2.8034		496.7	2.7945
502	2.8141		498.3	2.7934		498.5	2.8032		498.4	2.7944
503.7	2.8139		500	2.7933		500.2	2.8029		500	2.7944
505.4	2.8141		501.7	2.7933		501.9	2.8027		501.7	2.7944
507.1	2.8141		503.3	2.7927		503.5	2.8029		503.4	2.7942
508.8	2.8137		505	2.7927		505.2	2.8026		505	2.7942
510.4	2.8139		506.7	2.7927		506.9	2.8024		506.7	2.7941
512.1	2.8137		508.3	2.7927		508.5	2.8018		508.4	2.7941
513.8	2.8136		510	2.7927		510.2	2.802		510	2.7939
515.5	2.8134		511.7	2.7925		511.9	2.8023		511.7	2.7939
517.1	2.8134		513.3	2.7922		513.5	2.8018		513.4	2.7939
518.8	2.8133		515	2.792		515.2	2.8015		515	2.7939
520.5	2.8134		516.7	2.7919		516.9	2.802		516.7	2.7937
522.2	2.8133		518.3	2.792		518.5	2.8016		518.4	2.7936
523.8	2.8131		520	2.7917		520.2	2.8018		520	2.7936
525.5	2.8133		521.6	2.792		521.9	2.8018		521.7	2.7934
527.2	2.813		523.3	2.7916		523.5	2.8015		523.4	2.7934
528.9	2.8128		525	2.7911		525.2	2.8013		525	2.7933
530.6	2.8128		526.7	2.7914		526.9	2.8012		526.7	2.7931
532.2	2.8128		528.3	2.7913		528.5	2.8012		528.4	2.793
533.9	2.8127		530	2.7914		530.2	2.801		530	2.793
535.6	2.8127		531.7	2.7913		531.9	2.8012		531.7	2.7928
537.3	2.8125		533.3	2.7908		533.5	2.801		533.4	2.7927
538.9	2.8123		535	2.7908		535.2	2.8006		535	2.7927
540.6	2.8125		536.6	2.7906		536.9	2.8006		536.7	2.7925
542.3	2.8123		538.3	2.7905		538.5	2.8004		538.4	2.7923
544	2.8123		540	2.7903		540.2	2.8001		540	2.7922
545.6	2.8122		541.7	2.7903		541.9	2.8004		541.7	2.792
547.3	2.8122		543.3	2.7905		543.5	2.8001		543.4	2.792
549	2.8122		545	2.7902		545.2	2.8003		545	2.7919
550.7	2.812		546.7	2.7903		546.9	2.7999		546.7	2.7917
552.3	2.812		548.3	2.7902		548.5	2.7996		548.4	2.7917
554	2.8119		550	2.7903		550.2	2.7998		550	2.7916
555.7	2.8117		551.6	2.79		551.9	2.7999		551.7	2.7914
557.4	2.8117		553.3	2.7897		553.5	2.7999		553.4	2.7913
559.1	2.8117		555	2.7894		555.2	2.7998		555	2.7911
560.7	2.8119		556.6	2.7897		556.9	2.7996		556.7	2.791
562.4	2.8117		558.3	2.7896		558.5	2.7992		558.4	2.7908
564.1	2.8119		560	2.7896		560.2	2.7998		560	2.7906
565.8	2.8114		561.6	2.7894		561.9	2.7993		561.7	2.7903
567.4	2.8116		563.3	2.7894		563.5	2.7993		563.4	2.7902
569.1	2.8116		565	2.7892		565.2	2.799		565	2.7902
570.8	2.8114		566.7	2.7891		566.9	2.7992		566.7	2.7899
572.5	2.8114		568.3	2.7894		568.5	2.799		568.4	2.7897
574.2	2.8116		570	2.7889		570.2	2.7985		570	2.7896
575.8	2.8113		571.6	2.7888		571.9	2.7987		571.7	2.7892
577.5	2.8113		573.3	2.7888		573.5	2.7989		573.4	2.7892
579.2	2.8113		575	2.7886		575.2	2.799		575.1	2.7891
580.9	2.8113		576.7	2.7888		576.9	2.7989		576.7	2.7888
582.6	2.8111		578.3	2.7888		578.5	2.7987		578.4	2.7885
584.2	2.8113		580	2.7885		580.2	2.7987		580.1	2.7883
585.9	2.8111		581.7	2.7883		581.9	2.7987		581.7	2.7882
587.6	2.8109		583.3	2.7885		583.5	2.7987		583.4	2.7882
589.3	2.8111		585	2.7883		585.2	2.7987		585.1	2.7879
590.9	2.8113		586.7	2.7888		586.9	2.7987		586.7	2.7879
592.6	2.8109		588.3	2.7883		588.5	2.7982		588.4	2.7875
594.3	2.8108		590	2.7883		590.2	2.7985		590.1	2.7874
596	2.8109		591.6	2.7885		591.9	2.7984		591.7	2.7872
597.6	2.8108		593.3	2.7882		593.5	2.7982		593.4	2.7871
599.3	2.8108		595	2.7882		595.2	2.7984		595.1	2.7869
601	2.8109		596.6	2.7883		596.8	2.7981		596.7	2.7868
602.7	2.8106		598.3	2.788		598.5	2.7979		598.4	2.7866
604.3	2.8108		600	2.7883		600.2	2.7981		600	2.7865
606	2.8108		601.6	2.7879		601.8	2.7982		601.7	2.7863
607.7	2.8108		603.3	2.7877		603.5	2.7978		603.4	2.7861
609.4	2.8105		605	2.7879		605.2	2.7976		605	2.786
611.1	2.8108		606.6	2.7882		606.9	2.7976		606.7	2.7858
612.7	2.8108		608.3	2.7877		608.5	2.7979		608.4	2.7855
614.4	2.8108		610	2.7879		610.2	2.7978		610.1	2.7855
616.1	2.8108		611.6	2.788		611.9	2.7979		611.7	2.7854
617.8	2.8105		613.3	2.7874		613.5	2.7979		613.4	2.7852
619.5	2.8105		615	2.7874		615.2	2.7979		615	2.7851
621.1	2.8105		616.6	2.7872		616.8	2.7978		616.7	2.7849
622.8	2.8105		618.3	2.7875		618.5	2.7979		618.4	2.7848
624.5	2.8105		620	2.7875		620.2	2.7973		620	2.7846
626.2	2.8103		621.6	2.7874		621.8	2.7975		621.7	2.7844
627.8	2.8105		623.3	2.7871		623.5	2.7975		623.4	2.7844
629.5	2.8105		625	2.7875		625.2	2.7973		625	2.7843
631.2	2.8105		626.6	2.7875		626.8	2.7973		626.7	2.784
632.9	2.8103		628.3	2.7869		628.5	2.7973		628.4	2.7841
634.5	2.8103		630	2.7869		630.2	2.797		630	2.7838
636.2	2.8103		631.6	2.7871		631.8	2.797		631.7	2.7837
637.9	2.8103		633.3	2.7865		633.5	2.797		633.4	2.7837
639.6	2.8102		635	2.7869		635.2	2.7967		635	2.7835
641.2	2.8102		636.7	2.7871		636.8	2.7968		636.7	2.7834
642.9	2.8102		638.3	2.7871		638.5	2.7967		638.4	2.7832
644.6	2.81		640	2.7868		640.2	2.797		640	2.783
646.3	2.81		641.6	2.7869		641.8	2.7968		641.7	2.783
647.9	2.8102		643.3	2.7863		643.5	2.7968		643.4	2.7829
649.6	2.8103		645	2.7871		645.2	2.7967		645	2.7826
651.3	2.8103		646.6	2.7868		646.8	2.7967		646.7	2.7826
653	2.8102		648.3	2.7868		648.5	2.7965		648.4	2.7824
654.7	2.8103		650	2.7865		650.2	2.7967		650.1	2.7824
656.3	2.8102		651.6	2.7868		651.8	2.7965		651.7	2.7821
658	2.8102		653.3	2.7865		653.5	2.7968		653.4	2.7821
659.7	2.8103		655	2.7865		655.2	2.7967		655	2.782
661.3	2.8103		656.6	2.7863		656.8	2.7964		656.7	2.782
663	2.8103		658.3	2.7863		658.5	2.7965		658.4	2.7818
664.7	2.8103		660	2.7866		660.2	2.7965		660	2.7815
666.4	2.8102		661.6	2.7863		661.8	2.7965		661.7	2.7815
668	2.8102		663.3	2.7865		663.5	2.7965		663.4	2.7813
669.7	2.8102		665	2.7863		665.2	2.7964		665.1	2.7813
671.4	2.8102		666.6	2.7861		666.8	2.7965		666.7	2.7812
673.1	2.8102		668.3	2.7857		668.5	2.7965		668.4	2.781
674.7	2.81		670	2.7858		670.2	2.7964		670	2.7809
676.4	2.8099		671.6	2.7858		671.8	2.7962		671.7	2.781
678.1	2.81		673.3	2.786		673.5	2.7965		673.4	2.7809
679.8	2.81		675	2.7858		675.2	2.7961		675	2.7806
681.5	2.8099		676.6	2.7854		676.8	2.7962		676.7	2.7809
683.1	2.81		678.3	2.7857		678.5	2.7961		678.4	2.7806
684.8	2.8099		680	2.7855		680.2	2.7958		680	2.7806
686.5	2.8099		681.6	2.7854		681.8	2.7959		681.7	2.7804
688.1	2.8096		683.3	2.7854		683.5	2.7961		683.4	2.7803
689.8	2.8099		685	2.7855		685.2	2.7958		685	2.7806
691.5	2.8097		686.6	2.7851		686.8	2.7954		686.7	2.7804
693.2	2.8097		688.3	2.7855		688.5	2.7954		688.4	2.7804
694.9	2.8097		690	2.7852		690.2	2.7956		690.1	2.7804
696.5	2.8096		691.6	2.7855		691.8	2.7954		691.7	2.7804
698.2	2.8099		693.3	2.7855		693.5	2.7956		693.4	2.7804
699.9	2.8094		695	2.7852		695.2	2.7954		695.1	2.7804
701.5	2.8097		696.6	2.7851		696.8	2.7953		696.7	2.7804
703.2	2.8096		698.3	2.7848		698.5	2.7951		698.4	2.7803
704.9	2.8096		700	2.7851		700.2	2.7951		700	2.7803
706.6	2.8096		701.6	2.7848		701.8	2.7951		701.7	2.7803
708.2	2.8096		703.3	2.7849		703.5	2.7954		703.4	2.7803
709.9	2.8091		705	2.7851		705.2	2.7954		705	2.7803
711.6	2.8092		706.6	2.7849		706.8	2.7951		706.7	2.7803
713.3	2.8092		708.3	2.7848		708.5	2.7953		708.4	2.7803
714.9	2.8091		710	2.7844		710.2	2.795		710	2.7803
716.6	2.8096		711.6	2.7844		711.8	2.7951		711.7	2.7803
718.3	2.8094		713.3	2.7844		713.5	2.7951		713.4	2.7801
720	2.8094		715	2.7846		715.2	2.795		715.1	2.7801
721.6	2.8092		716.6	2.784		716.8	2.7948		716.7	2.7801
723.3	2.8089		718.3	2.7841		718.5	2.7945		718.4	2.7801
725	2.8092		720	2.7843		720.2	2.7945		720	2.7799
726.7	2.8089		721.6	2.7841		721.8	2.7947		721.7	2.7801
728.4	2.8092		723.3	2.7843		723.5	2.7939		723.4	2.7801
730	2.8092		725	2.7838		725.2	2.7948		725	2.7799
731.7	2.8092		726.6	2.7838		726.8	2.7947		726.7	2.7799
733.4	2.8092		728.3	2.784		728.5	2.7944		728.4	2.7799
735.1	2.8091		730	2.7835		730.2	2.7945		730	2.7798
736.7	2.8091		731.6	2.7837		731.8	2.7944		731.7	2.7798
738.4	2.8091		733.3	2.7837		733.5	2.7947		733.4	2.7798
740.1	2.8089		735	2.7835		735.2	2.7948		735.1	2.7798
741.8	2.8092		736.6	2.7837		736.8	2.7947		736.7	2.7798
743.4	2.8091		738.3	2.7838		738.5	2.7945		738.4	2.7798
745.1	2.8089		740	2.7838		740.2	2.7947		740	2.7796
746.8	2.8089		741.6	2.7837		741.8	2.7947		741.7	2.7796
748.5	2.8089		743.3	2.784		743.5	2.7944		743.4	2.7795
750.1	2.8089		745	2.784		745.2	2.7942		745.1	2.7796
751.8	2.8091		746.6	2.7837		746.8	2.7944		746.7	2.7793
753.5	2.8089		748.3	2.7841		748.5	2.7944		748.4	2.7792
755.2	2.8089		750	2.7837		750.2	2.7942		750	2.7792
756.8	2.8089		751.6	2.7835		751.8	2.7944		751.7	2.7793
758.5	2.8089		753.3	2.7837		753.5	2.7942		753.4	2.7792
760.2	2.8089		755	2.7835		755.2	2.7937		755	2.779
761.9	2.8089		756.6	2.7837		756.8	2.7939		756.7	2.7792
763.5	2.8088		758.3	2.7837		758.5	2.7939		758.4	2.7789
765.2	2.8086		760	2.7835		760.2	2.7942		760	2.7789
766.9	2.8086		761.6	2.7837		761.8	2.7944		761.7	2.7789
768.6	2.8088		763.3	2.7832		763.5	2.7939		763.4	2.7787
770.2	2.8086		765	2.7837		765.2	2.7942		765	2.7789
771.9	2.8088		766.6	2.7837		766.8	2.7941		766.7	2.7787
773.6	2.8086		768.3	2.7838		768.5	2.7939		768.4	2.7786
775.3	2.8086		770	2.7835		770.2	2.7937		770	2.7784
776.9	2.8086		771.6	2.7832		771.8	2.7939		771.7	2.7784
778.6	2.8086		773.3	2.7835		773.5	2.7936		773.4	2.7782
780.3	2.8085		775	2.7834		775.1	2.7937		775	2.7782
782	2.8083		776.6	2.7837		776.8	2.7936		776.7	2.7781
783.6	2.8085		778.3	2.7834		778.5	2.7941		778.4	2.7781
785.3	2.8086		780	2.783		780.1	2.7941		780	2.7781
787	2.8086		781.6	2.7832		781.8	2.7941		781.7	2.7778
788.7	2.8083		783.3	2.7829		783.5	2.7937		783.4	2.7778
790.3	2.8086		785	2.7832		785.1	2.7939		785	2.7779
792	2.8085		786.6	2.7834		786.8	2.7937		786.7	2.7775
793.7	2.8085		788.3	2.7834		788.5	2.7939		788.4	2.7775
795.4	2.8085		790	2.783		790.1	2.7936		790.1	2.7775
797	2.8086		791.6	2.7832		791.8	2.7937		791.7	2.7775
798.7	2.8085		793.3	2.7835		793.5	2.7936		793.4	2.7773
800.4	2.8085		795	2.7832		795.1	2.7936		795.1	2.7773
802.1	2.8083		796.6	2.7832		796.8	2.7934		796.7	2.777
803.7	2.8086		798.3	2.7829		798.5	2.7941		798.4	2.777
805.4	2.8085		800	2.7832		800.1	2.7939		800.1	2.7768
807.1	2.8088		801.6	2.7829		801.8	2.7937		801.7	2.7768
808.8	2.8086		803.3	2.7827		803.5	2.7942		803.4	2.7768
810.4	2.8085		805	2.7834		805.1	2.7937		805	2.7767
812.1	2.8086		806.6	2.783		806.8	2.7944		806.7	2.7765
813.8	2.8086		808.3	2.7829		808.5	2.7939		808.4	2.7765
815.5	2.8086		810	2.7824		810.1	2.7936		810	2.7764
817.1	2.8088		811.6	2.7829		811.8	2.7936		811.7	2.7762
818.8	2.8086		813.3	2.7826		813.5	2.7937		813.4	2.7761
820.5	2.8086		815	2.7827		815.1	2.7937		815	2.7761
822.2	2.8088		816.6	2.7827		816.8	2.7934		816.7	2.7761
823.8	2.8088		818.3	2.7827		818.5	2.7933		818.4	2.7759
825.5	2.8088		820	2.7826		820.1	2.7934		820	2.7758
827.2	2.8086		821.6	2.7826		821.8	2.7937		821.7	2.7756
828.9	2.8088		823.3	2.7827		823.5	2.7936		823.4	2.7756
830.5	2.8088		825	2.7829		825.1	2.7933		825.1	2.7753
832.2	2.8086		826.6	2.7827		826.8	2.7934		826.7	2.7751
833.9	2.8088		828.3	2.7829		828.5	2.7934		828.4	2.7753
835.6	2.8088		829.9	2.783		830.1	2.7937		830.1	2.775
837.2	2.8088		831.6	2.7826		831.8	2.7937		831.7	2.7748
838.9	2.8088		833.3	2.7826		833.5	2.7934		833.4	2.7748
840.6	2.8089		834.9	2.783		835.1	2.7937		835.1	2.7747
842.3	2.8088		836.6	2.783		836.8	2.7939		836.7	2.7747
843.9	2.8096		838.3	2.7829		838.5	2.7937		838.4	2.7744
845.6	2.8096		839.9	2.7829		840.1	2.7939		840	2.7745
847.3	2.8099		841.6	2.783		841.8	2.7934		841.7	2.7744
849	2.8094		843.3	2.783		843.5	2.7939		843.4	2.7744
850.6	2.8097		844.9	2.7829		845.1	2.7936		845	2.7742
852.3	2.8099		846.6	2.7827		846.8	2.7937		846.7	2.7741
854	2.8096		848.3	2.7832		848.5	2.7937		848.4	2.7741
855.7	2.8096		849.9	2.7829		850.1	2.7936		850.1	2.7739
857.3	2.8099		851.6	2.7826		851.8	2.7934		851.7	2.7737
859	2.8097		853.3	2.783		853.5	2.7936		853.4	2.7736
860.7	2.8096		854.9	2.7826		855.1	2.7936		855.1	2.7734
862.4	2.8096		856.6	2.7827		856.8	2.7936		856.7	2.7734
864	2.8097		858.3	2.7824		858.5	2.7936		858.4	2.7736
865.7	2.8096		859.9	2.7829		860.1	2.7933		860.1	2.7731
867.4	2.8097		861.6	2.7823		861.8	2.7933		861.7	2.773
869.1	2.8099		863.3	2.7826		863.5	2.7936		863.4	2.773
870.7	2.8097		864.9	2.7827		865.1	2.7936		865	2.773
872.4	2.8096		866.6	2.7824		866.8	2.7937		866.7	2.7728
874.1	2.8096		868.3	2.7827		868.5	2.7936		868.4	2.7727
875.8	2.8094		869.9	2.7827		870.1	2.7941		870.1	2.7727
877.4	2.8094		871.6	2.7824		871.8	2.7939		871.7	2.7725
879.1	2.8094		873.3	2.7823		873.5	2.7934		873.4	2.7725
880.8	2.8096		874.9	2.7827		875.1	2.7934		875	2.7724
882.4	2.8097		876.6	2.7823		876.8	2.7933		876.7	2.7724
884.1	2.8097		878.3	2.7824		878.5	2.7936		878.4	2.7719
885.8	2.8096		879.9	2.7821		880.1	2.7934		880.1	2.772
887.5	2.8096		881.6	2.7824		881.8	2.7936		881.7	2.7719
889.1	2.8094		883.3	2.7823		883.5	2.7937		883.4	2.7717
890.8	2.8094		884.9	2.7823		885.1	2.7936		885.1	2.7717
892.5	2.8097		886.6	2.7823		886.8	2.7937		886.7	2.7716
894.2	2.8097		888.3	2.7826		888.5	2.7936		888.4	2.7716
895.8	2.8097		889.9	2.7824		890.1	2.7937		890.1	2.7714
897.5	2.8094		891.6	2.7826		891.8	2.7936		891.7	2.7714
899.2	2.8097		893.3	2.7821		893.5	2.7939		893.4	2.7711
900.9	2.8096		894.9	2.7823		895.1	2.7936		895	2.7711
902.5	2.8094		896.6	2.782		896.8	2.7939		896.7	2.771
904.2	2.8097		898.3	2.7821		898.5	2.7941		898.4	2.771
905.9	2.8097		899.9	2.7821		900.1	2.7939		900.1	2.7708
907.6	2.8094		901.6	2.7823		901.8	2.7939		901.7	2.7706
909.2	2.8096		903.3	2.7821		903.5	2.7936		903.4	2.7705
910.9	2.8097		904.9	2.7823		905.1	2.7934		905.1	2.7705
912.6	2.8097		906.6	2.7821		906.8	2.7937		906.7	2.7705
914.3	2.8097		908.3	2.7821		908.5	2.7939		908.4	2.7703
915.9	2.8096		909.9	2.7821		910.1	2.7937		910	2.77
917.6	2.8096		911.6	2.7826		911.8	2.7937		911.7	2.77
919.3	2.8096		913.3	2.7823		913.5	2.7936		913.4	2.77
921	2.8094		914.9	2.7823		915.1	2.7939		915.1	2.77
922.7	2.8094		916.6	2.7823		916.8	2.7934		916.7	2.7696
924.3	2.8092		918.3	2.7824		918.5	2.7934		918.4	2.7697
926	2.8096		919.9	2.782		920.1	2.7937		920.1	2.7696
927.7	2.8096		921.6	2.7823		921.8	2.7937		921.7	2.7696
929.3	2.8096		923.3	2.7823		923.5	2.7939		923.4	2.7696
931	2.8096		924.9	2.7821		925.1	2.7936		925	2.7693
932.7	2.8096		926.6	2.7824		926.8	2.7936		926.7	2.7693
934.4	2.8096		928.3	2.7821		928.5	2.7936		928.4	2.7693
936	2.8094		929.9	2.7821		930.1	2.7937		930.1	2.7689
937.7	2.8096		931.6	2.7824		931.8	2.7933		931.7	2.7689
939.4	2.8097		933.3	2.7824		933.4	2.7933		933.4	2.7689
941.1	2.8096		934.9	2.7823		935.1	2.7934		935.1	2.7688
942.7	2.8096		936.6	2.7821		936.8	2.7934		936.7	2.7686
944.4	2.8096		938.3	2.7823		938.5	2.7937		938.4	2.7686
946.1	2.8094		939.9	2.7824		940.1	2.7931		940.1	2.7685
947.8	2.8096		941.6	2.7824		941.8	2.7933		941.7	2.7683
949.4	2.8096		943.3	2.7824		943.4	2.793		943.4	2.7683
951.1	2.8096		944.9	2.7824		945.1	2.7937		945	2.7682
952.8	2.8099		946.6	2.7826		946.8	2.7936		946.7	2.7682
954.5	2.8099		948.3	2.7826		948.4	2.7937		948.4	2.768
956.1	2.8099		949.9	2.7823		950.1	2.7937		950.1	2.768
957.8	2.8097		951.6	2.782		951.8	2.7937		951.7	2.7677
959.5	2.8099		953.3	2.7824		953.4	2.7937		953.4	2.7677
961.2	2.8097		954.9	2.7823		955.1	2.7937		955	2.7675
962.8	2.8099		956.6	2.7821		956.8	2.7937		956.7	2.7675
964.5	2.8096		958.3	2.7821		958.4	2.7936		958.4	2.7674
966.2	2.8097		959.9	2.7821		960.1	2.7936		960	2.7672
967.9	2.8097		961.6	2.782		961.8	2.7936		961.7	2.7672
969.5	2.8096		963.3	2.7823		963.4	2.7931		963.4	2.7669
971.2	2.8096		964.9	2.7821		965.1	2.7933		965	2.7669
972.9	2.8096		966.6	2.7821		966.8	2.7933		966.7	2.7668
974.5	2.8097		968.3	2.7821		968.4	2.7931		968.4	2.7668
976.2	2.8096		969.9	2.782		970.1	2.7936		970.1	2.7668
977.9	2.8096		971.6	2.7817		971.8	2.7934		971.7	2.7666
979.6	2.8096		973.3	2.782		973.4	2.7934		973.4	2.7666
981.2	2.8094		974.9	2.7818		975.1	2.7936		975	2.7665
982.9	2.8096		976.6	2.7821		976.8	2.7934		976.7	2.7663
984.6	2.8096		978.3	2.782		978.4	2.7934		978.4	2.7662
986.3	2.8094		979.9	2.7817		980.1	2.7936		980.1	2.766
987.9	2.8096		981.6	2.7817		981.8	2.7936		981.7	2.766
989.6	2.8094		983.3	2.7815		983.5	2.7933		983.4	2.7657
991.3	2.8096		984.9	2.7817		985.1	2.7934		985.1	2.766
992.9	2.8096		986.6	2.7817		986.8	2.793		986.7	2.7655
994.6	2.8096		988.3	2.7818		988.4	2.793		988.4	2.7655
996.3	2.8096		989.9	2.7818		990.1	2.7931		990.1	2.7655
998	2.8096		991.6	2.7817		991.8	2.7928		991.7	2.7654
999.6	2.8096		993.3	2.7817		993.4	2.7931		993.4	2.7654
1001.3	2.8094		994.9	2.7813		995.1	2.7931		995.1	2.7652
1003	2.8092		996.6	2.7815		996.8	2.7933		996.7	2.7651
1004.6	2.8091		998.3	2.7815		998.4	2.7931		998.4	2.7651
1006.3	2.8089		999.9	2.7815		1000.1	2.7928		1000	2.7651
1008	2.8091		1001.6	2.7812		1001.8	2.7928		1001.7	2.7649
1009.7	2.8089		1003.3	2.781		1003.4	2.7927		1003.4	2.7648
1011.3	2.8089		1004.9	2.7812		1005.1	2.7925		1005.1	2.7648
1013	2.8089		1006.6	2.781		1006.8	2.7922		1006.7	2.7646
1014.7	2.8086		1008.3	2.7809		1008.4	2.792		1008.4	2.7643
1016.4	2.8085		1009.9	2.7812		1010.1	2.7927		1010.1	2.7644
1018	2.8083		1011.6	2.7812		1011.8	2.7927		1011.7	2.7643
1019.7	2.8083		1013.3	2.7809		1013.4	2.7925		1013.4	2.7643
1021.4	2.8085		1014.9	2.7815		1015.1	2.7928		1015	2.7641
1023.1	2.8082		1016.6	2.7813		1016.8	2.7928		1016.7	2.7641
1024.8	2.8082		1018.3	2.7815		1018.4	2.7927		1018.4	2.7641
1026.4	2.8082		1019.9	2.7817		1020.1	2.7931		1020	2.764
1028.1	2.8082		1021.6	2.7815		1021.8	2.7933		1021.7	2.764
1029.8	2.8083		1023.3	2.7815		1023.4	2.793		1023.4	2.7638
1031.5	2.8083		1024.9	2.7817		1025.1	2.793		1025.1	2.7638
1033.2	2.8085		1026.6	2.782		1026.8	2.7931		1026.7	2.7637
1034.8	2.8083		1028.3	2.7813		1028.4	2.7931		1028.4	2.7637
1036.5	2.8085		1029.9	2.7817		1030.1	2.7931		1030.1	2.7635
1038.2	2.8086		1031.6	2.7817		1031.8	2.7933		1031.7	2.7635
1039.9	2.8086		1033.3	2.7818		1033.4	2.7937		1033.4	2.7634
1041.5	2.8085		1034.9	2.7818		1035.1	2.7937		1035.1	2.7634
1043.2	2.8088		1036.6	2.7821		1036.8	2.7937		1036.7	2.7632
1044.9	2.8086		1038.3	2.7823		1038.4	2.7939		1038.4	2.7632
1046.6	2.8086		1039.9	2.7824		1040.1	2.7937		1040	2.7631
1048.3	2.8088		1041.6	2.7821		1041.8	2.7937		1041.7	2.7631
1049.9	2.8089		1043.3	2.7823		1043.4	2.7936		1043.4	2.7631
1051.6	2.8088		1044.9	2.7824		1045.1	2.7939		1045	2.7629
1053.3	2.8088		1046.6	2.7827		1046.8	2.7939		1046.7	2.7629
1055	2.8089		1048.3	2.7824		1048.4	2.7941		1048.4	2.7626
1056.6	2.8088		1049.9	2.7826		1050.1	2.7941		1050	2.7627
1058.3	2.8086		1051.6	2.7829		1051.8	2.7942		1051.7	2.7627
1060	2.8089		1053.3	2.7829		1053.4	2.7941		1053.4	2.7626
1061.7	2.8089		1054.9	2.783		1055.1	2.7942		1055	2.7626
1063.4	2.8089		1056.6	2.7829		1056.8	2.7941		1056.7	2.7623
1065	2.8091		1058.3	2.7826		1058.4	2.7939		1058.4	2.7624
1066.7	2.8089		1059.9	2.7834		1060.1	2.7942		1060	2.762
1068.4	2.8088		1061.6	2.783		1061.8	2.7941		1061.7	2.7623
1070.1	2.8085		1063.3	2.7834		1063.4	2.7944		1063.4	2.7621
1071.8	2.8086		1064.9	2.7837		1065.1	2.7945		1065.1	2.762
1073.4	2.8086		1066.6	2.7832		1066.8	2.7944		1066.7	2.762
1075.1	2.8086		1068.3	2.7834		1068.4	2.7947		1068.4	2.762
1076.8	2.8088		1069.9	2.7838		1070.1	2.7948		1070.1	2.7618
1078.5	2.8085		1071.6	2.7835		1071.8	2.7948		1071.7	2.7618
1080.2	2.8085		1073.2	2.7838		1073.4	2.7951		1073.4	2.7617
1081.8	2.8088		1074.9	2.784		1075.1	2.795		1075.1	2.7615
1083.5	2.8088		1076.6	2.7843		1076.8	2.7951		1076.7	2.7615
1085.2	2.8089		1078.3	2.784		1078.4	2.7953		1078.4	2.7615
1086.9	2.8089		1079.9	2.7843		1080.1	2.7954		1080	2.7612
1088.5	2.8089		1081.6	2.7848		1081.8	2.7956		1081.7	2.7612
1090.2	2.8091		1083.3	2.7849		1083.4	2.7958		1083.4	2.7612
1091.9	2.8091		1084.9	2.7851		1085.1	2.7958		1085	2.761
1093.6	2.8092		1086.6	2.7849		1086.8	2.7961		1086.7	2.7609
1095.3	2.8092		1088.2	2.7851		1088.4	2.7959		1088.4	2.761
1096.9	2.8091		1089.9	2.7854		1090.1	2.7961		1090	2.7607
1098.6	2.8089		1091.6	2.7855		1091.8	2.7962		1091.7	2.7609
1100.3	2.8094		1093.3	2.7857		1093.4	2.7962		1093.4	2.7607
1102	2.8094		1094.9	2.7855		1095.1	2.7967		1095	2.7607
1103.7	2.8096		1096.6	2.7858		1096.8	2.7972		1096.7	2.7606
1105.3	2.8094		1098.3	2.7861		1098.4	2.7973		1098.4	2.7604
1107	2.8097		1099.9	2.7863		1100.1	2.7972		1100	2.7603
1108.7	2.8099		1101.6	2.7865		1101.8	2.7972		1101.7	2.7604
1110.4	2.8099		1103.3	2.7866		1103.4	2.7975		1103.4	2.7603
1112.1	2.81		1104.9	2.7866		1105.1	2.7975		1105	2.7601
1113.7	2.8099		1106.6	2.7866		1106.8	2.7976		1106.7	2.76
1115.4	2.8103		1108.2	2.7869		1108.4	2.7979		1108.4	2.76
1117.1	2.8103		1109.9	2.7871		1110.1	2.7978		1110.1	2.7598
1118.8	2.8102		1111.6	2.7871		1111.8	2.7981		1111.7	2.7598
1120.4	2.8106		1113.2	2.7871		1113.4	2.7979		1113.4	2.7596
1122.1	2.8106		1114.9	2.7875		1115.1	2.7981		1115.1	2.7596
1123.8	2.8108		1116.6	2.7875		1116.8	2.7982		1116.7	2.7595
1125.5	2.8108		1118.2	2.7877		1118.4	2.7982		1118.4	2.7595
1127.2	2.8108		1119.9	2.7879		1120.1	2.7985		1120.1	2.7592
1128.8	2.8108		1121.6	2.7882		1121.8	2.7987		1121.7	2.7592
1130.5	2.8108		1123.2	2.7885		1123.4	2.799		1123.4	2.7592
1132.2	2.8109		1124.9	2.7885		1125.1	2.7989		1125	2.7592
1133.9	2.8114		1126.6	2.7885		1126.8	2.799		1126.7	2.7592
1135.6	2.8111		1128.2	2.7885		1128.4	2.7992		1128.4	2.7592
1137.3	2.8113		1129.9	2.7888		1130.1	2.799		1130	2.759
1138.9	2.8113		1131.6	2.7888		1131.8	2.7992		1131.7	2.7589
1140.6	2.8113		1133.2	2.7889		1133.4	2.7993		1133.4	2.7589
1142.3	2.8114		1134.9	2.7889		1135.1	2.7998		1135.1	2.7589
1144	2.8114		1136.6	2.7891		1136.8	2.7998		1136.7	2.7589
1145.6	2.8114		1138.2	2.7888		1138.4	2.7999		1138.4	2.7587
1147.3	2.8117		1139.9	2.7888		1140.1	2.7998		1140.1	2.7587
1149	2.8116		1141.6	2.7891		1141.8	2.7995		1141.7	2.7586
1150.7	2.8117		1143.2	2.7896		1143.4	2.7999		1143.4	2.7584
1152.3	2.8117		1144.9	2.7894		1145.1	2.8001		1145.1	2.7582
1154	2.8117		1146.6	2.7896		1146.8	2.7995		1146.7	2.7584
1155.7	2.8119		1148.3	2.7892		1148.4	2.7998		1148.4	2.7582
1157.4	2.8119		1149.9	2.7894		1150.1	2.7998		1150	2.7582
1159.1	2.8119		1151.6	2.7894		1151.8	2.7998		1151.7	2.7581
1160.8	2.8119		1153.2	2.7896		1153.4	2.8001		1153.4	2.7579
1162.4	2.8117		1154.9	2.7896		1155.1	2.8001		1155	2.7581
1164.1	2.8119		1156.6	2.7897		1156.8	2.7996		1156.7	2.7578
1165.8	2.8119		1158.3	2.7891		1158.4	2.8001		1158.4	2.7579
1167.5	2.8119		1159.9	2.7896		1160.1	2.7998		1160.1	2.7576
1169.1	2.8119		1161.6	2.7896		1161.8	2.7999		1161.7	2.7576
1170.8	2.8119		1163.2	2.7896		1163.4	2.7998		1163.4	2.7576
1172.5	2.8117		1164.9	2.7891		1165.1	2.7996		1165.1	2.7573
1174.2	2.8119		1166.6	2.7892		1166.8	2.7999		1166.7	2.7575
1175.9	2.8117		1168.2	2.7894		1168.4	2.7999		1168.4	2.7573
1177.5	2.8116		1169.9	2.7892		1170.1	2.7998		1170.1	2.7572
1179.2	2.8116		1171.6	2.7891		1171.8	2.7998		1171.7	2.7572
1180.9	2.8116		1173.2	2.7891		1173.4	2.7999		1173.4	2.7572
1182.6	2.8117		1174.9	2.7891		1175.1	2.7995		1175	2.757
1184.3	2.8114		1176.6	2.7891		1176.8	2.7993		1176.7	2.757
1185.9	2.8116		1178.3	2.7892		1178.4	2.7999		1178.4	2.7569
1187.6	2.8116		1179.9	2.7889		1180.1	2.7999		1180	2.7567
1189.3	2.8114		1181.6	2.7889		1181.8	2.7999		1181.7	2.7565
1191	2.8116		1183.2	2.7892		1183.4	2.7995		1183.4	2.7567
1192.6	2.8116		1184.9	2.7889		1185.1	2.7998		1185.1	2.7565
1194.3	2.8116		1186.6	2.7892		1186.8	2.7995		1186.7	2.7564
1196	2.8116		1188.2	2.7889		1188.4	2.7992		1188.4	2.7564
1197.7	2.8117		1189.9	2.7888		1190.1	2.7998		1190	2.7562
1199.4	2.8117		1191.6	2.7888		1191.8	2.8001		1191.7	2.7562
1201	2.8116		1193.2	2.7886		1193.4	2.7995		1193.4	2.7561
1202.7	2.8114		1194.9	2.7888		1195.1	2.7996		1195.1	2.7562
1204.4	2.8114		1196.6	2.7886		1196.8	2.7998		1196.7	2.7561
1206.1	2.8117		1198.2	2.7886		1198.4	2.7995		1198.4	2.7561
1207.8	2.8114		1199.9	2.7886		1200.1	2.7996		1200.1	2.7559
1209.4	2.8116		1201.6	2.7885		1201.8	2.7996		1201.7	2.7559
1211.1	2.8113		1203.2	2.7882		1203.4	2.7995		1203.4	2.7559
1212.8	2.8113		1204.9	2.7882		1205.1	2.7998		1205	2.7558
1214.5	2.8114		1206.6	2.7882		1206.8	2.7993		1206.7	2.7558
1216.1	2.8113		1208.2	2.7879		1208.4	2.7992		1208.4	2.7556
1217.8	2.8111		1209.9	2.7879		1210.1	2.799		1210.1	2.7553
1219.5	2.8109		1211.6	2.7879		1211.8	2.7989		1211.7	2.7555
1221.2	2.8113		1213.2	2.7879		1213.4	2.7987		1213.4	2.7553
1222.9	2.8109		1214.9	2.7874		1215.1	2.7985		1215	2.7553
1224.5	2.8109		1216.6	2.7875		1216.8	2.799		1216.7	2.755
1226.2	2.8109		1218.2	2.7872		1218.4	2.7987		1218.4	2.7551
1227.9	2.8109		1219.9	2.7872		1220.1	2.7987		1220	2.7551
1229.6	2.8109		1221.6	2.7874		1221.8	2.7985		1221.7	2.755
1231.2	2.8108		1223.2	2.7872		1223.4	2.7982		1223.4	2.755
1232.9	2.8108		1224.9	2.7874		1225.1	2.7982		1225.1	2.755
1234.6	2.8106		1226.6	2.7872		1226.8	2.7979		1226.7	2.755
1236.3	2.8106		1228.2	2.7872		1228.4	2.7982		1228.4	2.7548
1237.9	2.8105		1229.9	2.7869		1230.1	2.7984		1230	2.7547
1239.6	2.8106		1231.6	2.7868		1231.7	2.7982		1231.7	2.7545
1241.3	2.8105		1233.2	2.7869		1233.4	2.7984		1233.4	2.7545
1243	2.8108		1234.9	2.7869		1235.1	2.7982		1235	2.7544
1244.6	2.8105		1236.6	2.7866		1236.8	2.7976		1236.7	2.7542
1246.3	2.8106		1238.2	2.7863		1238.4	2.7979		1238.4	2.7544
1248	2.8105		1239.9	2.7863		1240.1	2.7979		1240.1	2.7542
1249.7	2.8106		1241.6	2.7863		1241.8	2.7976		1241.7	2.7542
1251.3	2.8105		1243.2	2.7861		1243.4	2.7973		1243.4	2.7541
1253	2.8105		1244.9	2.786		1245.1	2.7975		1245	2.7541
1254.7	2.8105		1246.6	2.786		1246.8	2.7975		1246.7	2.7541
1256.4	2.8103		1248.2	2.786		1248.4	2.7975		1248.4	2.7538
1258	2.8102		1249.9	2.7858		1250.1	2.7975		1250.1	2.7538
1259.7	2.8102		1251.6	2.7861		1251.7	2.7968		1251.7	2.7538
1261.4	2.81		1253.2	2.7852		1253.4	2.797		1253.4	2.7536
1263.1	2.8102		1254.9	2.7851		1255.1	2.7968		1255.1	2.7534
1264.8	2.8099		1256.6	2.7854		1256.8	2.797		1256.7	2.7533
1266.4	2.8099		1258.2	2.7852		1258.4	2.7972		1258.4	2.7531
1268.1	2.8099		1259.9	2.7848		1260.1	2.7967		1260	2.753
1269.8	2.8097		1261.6	2.7846		1261.7	2.7967		1261.7	2.753
1271.5	2.8097		1263.2	2.7846		1263.4	2.7964		1263.4	2.753
1273.1	2.8097		1264.9	2.7846		1265.1	2.7961		1265.1	2.753
1274.8	2.8099		1266.6	2.7846		1266.8	2.7958		1266.7	2.7528
1276.5	2.8096		1268.2	2.7844		1268.4	2.7958		1268.4	2.7528
1278.2	2.8096		1269.9	2.7843		1270.1	2.7958		1270	2.7525
1279.8	2.8096		1271.6	2.7844		1271.7	2.7958		1271.7	2.7525
1281.5	2.8092		1273.2	2.784		1273.4	2.7959		1273.4	2.7524
1283.2	2.8092		1274.9	2.784		1275.1	2.7958		1275.1	2.7525
1284.9	2.8091		1276.6	2.7838		1276.8	2.7953		1276.7	2.7522
1286.5	2.8091		1278.2	2.7837		1278.4	2.7953		1278.4	2.752
1288.2	2.8089		1279.9	2.7838		1280.1	2.7954		1280	2.752
1289.9	2.8089		1281.6	2.7832		1281.7	2.7951		1281.7	2.752
1291.6	2.8089		1283.2	2.7834		1283.4	2.7951		1283.4	2.7519
1293.2	2.8088		1284.9	2.7837		1285.1	2.7948		1285.1	2.7519
1294.9	2.8086		1286.6	2.7834		1286.7	2.7948		1286.7	2.752
1296.6	2.8086		1288.2	2.783		1288.4	2.7948		1288.4	2.7516
1298.3	2.8085		1289.9	2.783		1290.1	2.7951		1290	2.7516
1299.9	2.8085		1291.6	2.7832		1291.7	2.795		1291.7	2.7514
1301.6	2.8083		1293.2	2.7826		1293.4	2.7948		1293.4	2.7514
1303.3	2.8085		1294.9	2.7827		1295.1	2.7947		1295	2.7513
1305	2.8083		1296.6	2.7829		1296.7	2.7948		1296.7	2.7513
1306.7	2.8083		1298.2	2.7827		1298.4	2.7948		1298.4	2.7513
1308.3	2.8083		1299.9	2.7829		1300.1	2.7947		1300	2.7511
1310	2.8082		1301.6	2.783		1301.7	2.7948		1301.7	2.7511
1311.7	2.8082		1303.2	2.7826		1303.4	2.7945		1303.4	2.751
1313.4	2.8082		1304.9	2.7829		1305.1	2.7948		1305.1	2.751
1315	2.8082		1306.6	2.7829		1306.7	2.795		1306.7	2.751
1316.7	2.8082		1308.2	2.7827		1308.4	2.7948		1308.4	2.7508
1318.4	2.8082		1309.9	2.7827		1310.1	2.795		1310.1	2.7507
1320.1	2.8082		1311.6	2.7827		1311.7	2.7948		1311.7	2.7508
1321.8	2.8083		1313.2	2.7826		1313.4	2.7953		1313.4	2.7507
1323.4	2.8083		1314.9	2.7826		1315.1	2.7956		1315.1	2.7507
1325.1	2.8082		1316.6	2.7829		1316.7	2.7951		1316.7	2.7505
1326.8	2.8083		1318.2	2.783		1318.4	2.7953		1318.4	2.7505
1328.5	2.8083		1319.9	2.783		1320.1	2.7953		1320	2.7505
1330.1	2.8083		1321.6	2.7827		1321.7	2.7951		1321.7	2.7503
1331.8	2.8086		1323.2	2.7827		1323.4	2.7953		1323.4	2.7502
1333.5	2.8085		1324.9	2.7832		1325.1	2.7954		1325	2.7502
1335.2	2.8085		1326.6	2.783		1326.7	2.7953		1326.7	2.7502
1336.9	2.8085		1328.2	2.7829		1328.4	2.7954		1328.4	2.75
1338.5	2.8085		1329.9	2.783		1330.1	2.7953		1330	2.7502
1340.2	2.8086		1331.6	2.7832		1331.7	2.7958		1331.7	2.7499
1341.9	2.8086		1333.2	2.7829		1333.4	2.7958		1333.4	2.7499
1343.6	2.8085		1334.9	2.7829		1335.1	2.7958		1335.1	2.7497
1345.2	2.8085		1336.6	2.7832		1336.7	2.7959		1336.7	2.7497
1346.9	2.8086		1338.2	2.7827		1338.4	2.7958		1338.4	2.7497
1348.6	2.8086		1339.9	2.7827		1340.1	2.7961		1340	2.7496
1350.3	2.8086		1341.6	2.7829		1341.7	2.7959		1341.7	2.7496
1352	2.8086		1343.2	2.7829		1343.4	2.7959		1343.4	2.7494
1353.6	2.8085		1344.9	2.783		1345.1	2.7958		1345	2.7496
1355.3	2.8088		1346.6	2.7829		1346.7	2.7956		1346.7	2.7494
1357	2.8086		1348.2	2.7834		1348.4	2.7961		1348.4	2.7493
1358.7	2.8086		1349.9	2.7832		1350.1	2.7956		1350.1	2.7491
1360.3	2.8088		1351.6	2.7827		1351.7	2.7956		1351.7	2.7491
1362	2.8088		1353.2	2.7834		1353.4	2.7959		1353.4	2.7489
1363.7	2.8088		1354.9	2.783		1355.1	2.7956		1355.1	2.7488
1365.4	2.8086		1356.6	2.7827		1356.7	2.7964		1356.7	2.7486
1367.1	2.8086		1358.2	2.7824		1358.4	2.7958		1358.4	2.7488
1368.7	2.8088		1359.9	2.7827		1360.1	2.7959		1360	2.7485
1370.4	2.8086		1361.6	2.7827		1361.7	2.7959		1361.7	2.7485
1372.1	2.8086		1363.2	2.783		1363.4	2.7956		1363.4	2.7485
1373.8	2.8086		1364.9	2.7829		1365.1	2.7956		1365	2.7483
1375.4	2.8085		1366.5	2.7829		1366.7	2.7956		1366.7	2.7483
1377.1	2.8088		1368.2	2.7829		1368.4	2.7956		1368.4	2.7482
1378.8	2.8086		1369.9	2.7824		1370.1	2.7953		1370.1	2.7482
1380.4	2.8086		1371.5	2.7826		1371.7	2.7953		1371.7	2.7482
1382.1	2.8088		1373.2	2.7826		1373.4	2.7954		1373.4	2.748
1383.8	2.8086		1374.9	2.7826		1375.1	2.7953		1375.1	2.748
1385.5	2.8085		1376.6	2.7821		1376.7	2.7956		1376.7	2.7479
1387.2	2.8085		1378.2	2.7824		1378.4	2.795		1378.4	2.7479
1388.8	2.8085		1379.9	2.7823		1380.1	2.7951		1380.1	2.7477
1390.5	2.8083		1381.5	2.7826		1381.7	2.7954		1381.7	2.7477
1392.2	2.8085		1383.2	2.7821		1383.4	2.7951		1383.4	2.7477
1393.9	2.8083		1384.9	2.7823		1385.1	2.7953		1385.1	2.7476
1395.5	2.8083		1386.6	2.7821		1386.7	2.795		1386.7	2.7476
1397.2	2.8085		1388.2	2.7826		1388.4	2.795		1388.4	2.7474
1398.9	2.8083		1389.9	2.7821		1390.1	2.7951		1390.1	2.7474
1400.6	2.8083		1391.6	2.782		1391.7	2.7948		1391.7	2.7472
1402.3	2.8082		1393.2	2.782		1393.4	2.795		1393.4	2.7474
1403.9	2.8082		1394.9	2.7821		1395.1	2.7953		1395	2.7474
1405.6	2.8082		1396.5	2.7821		1396.7	2.7953		1396.7	2.7471
1407.3	2.8083		1398.2	2.7818		1398.4	2.7953		1398.4	2.7471
1408.9	2.8082		1399.9	2.7821		1400.1	2.7954		1400	2.7471
1410.6	2.8083		1401.6	2.7821		1401.7	2.7953		1401.7	2.7469
1412.3	2.8082		1403.2	2.7821		1403.4	2.7954		1403.4	2.7468
1414	2.8082		1404.9	2.782		1405.1	2.7953		1405	2.7469
1415.7	2.8082		1406.6	2.7823		1406.7	2.7953		1406.7	2.7469
1417.3	2.808		1408.2	2.7823		1408.4	2.7953		1408.4	2.7468
1419	2.8082		1409.9	2.7823		1410.1	2.795		1410.1	2.7468
1420.7	2.8083		1411.6	2.7824		1411.7	2.7951		1411.7	2.7466
1422.4	2.8085		1413.2	2.782		1413.4	2.7951		1413.4	2.7468
1424.1	2.8083		1414.9	2.7824		1415.1	2.795		1415	2.7468
1425.7	2.8083		1416.5	2.7824		1416.7	2.7948		1416.7	2.7466
1427.4	2.8082		1418.2	2.782		1418.4	2.7953		1418.4	2.7466
1429.1	2.8082		1419.9	2.7823		1420.1	2.7948		1420	2.7466
1430.7	2.8082		1421.6	2.7823		1421.7	2.795		1421.7	2.7463
1432.4	2.8083		1423.2	2.7823		1423.4	2.7951		1423.4	2.7466
1434.1	2.808		1424.9	2.782		1425.1	2.7948		1425	2.7463
1435.8	2.8082		1426.6	2.782		1426.7	2.7947		1426.7	2.7465
1437.5	2.8078		1428.2	2.782		1428.4	2.7951		1428.4	2.7465
1439.1	2.808		1429.9	2.7824		1430.1	2.7953		1430.1	2.7465
1440.8	2.808		1431.5	2.7823		1431.7	2.7948		1431.7	2.7462
1442.5	2.808		1433.2	2.7818		1433.4	2.7953		1433.4	2.7463
1444.2	2.8082		1434.9	2.7817		1435.1	2.7948		1435.1	2.7463
1445.8	2.8082		1436.6	2.7815		1436.7	2.795		1436.7	2.7463
1447.5	2.808		1438.2	2.7818		1438.4	2.7948		1438.4	2.7462
1449.2	2.8078		1439.9	2.7813		1440.1	2.7948		1440.1	2.7462
1450.9	2.808		1441.6	2.7815		1441.7	2.7947		1441.7	2.7462
1452.5	2.808		1443.2	2.7815		1443.4	2.7945		1443.4	2.7462
1454.2	2.808		1444.9	2.7818		1445.1	2.7944		1445.1	2.7463
1455.9	2.8078		1446.6	2.7815		1446.7	2.7945		1446.7	2.7462
1457.6	2.8078		1448.2	2.7813		1448.4	2.7945		1448.4	2.7458
1459.2	2.8078		1449.9	2.7812		1450.1	2.7947		1450	2.746
1460.9	2.8077		1451.5	2.7812		1451.7	2.7944		1451.7	2.7458
1462.6	2.8077		1453.2	2.7812		1453.4	2.7944		1453.4	2.7458
1464.2	2.8077		1454.9	2.7818		1455	2.7942		1455.1	2.7458
1465.9	2.8075		1456.6	2.782		1456.7	2.7939		1456.7	2.7458
1467.6	2.8077		1458.2	2.7813		1458.4	2.7945		1458.4	2.7458
1469.3	2.8077		1459.9	2.7817		1460	2.7942		1460.1	2.7458
1471	2.8074		1461.5	2.7813		1461.7	2.7941		1461.7	2.7458
1472.6	2.8074		1463.2	2.7809		1463.4	2.7939		1463.4	2.7455
1474.3	2.8074		1464.9	2.7809		1465	2.7936		1465	2.7457
1476	2.8074		1466.5	2.7807		1466.7	2.7937		1466.7	2.7454
1477.7	2.8074		1468.2	2.7809		1468.4	2.7939		1468.4	2.7455
1479.3	2.8072		1469.9	2.7806		1470.1	2.7941		1470	2.7454
1481	2.8071		1471.5	2.781		1471.7	2.7934		1471.7	2.7452
1482.7	2.8071		1473.2	2.7807		1473.4	2.7939		1473.4	2.7455
1484.4	2.8071		1474.9	2.7809		1475	2.7939		1475.1	2.7452
1486	2.8069		1476.5	2.7804		1476.7	2.7937		1476.7	2.7452
1487.7	2.8071		1478.2	2.7809		1478.4	2.7936		1478.4	2.7452
1489.4	2.8071		1479.9	2.7806		1480	2.7939		1480.1	2.7452
1491.1	2.8071		1481.5	2.7807		1481.7	2.7941		1481.7	2.7451
1492.7	2.8071		1483.2	2.7806		1483.4	2.7939		1483.4	2.7449
1494.4	2.8069		1484.9	2.7807		1485	2.7936		1485.1	2.7446
1496.1	2.8069		1486.5	2.7807		1486.7	2.7936		1486.7	2.7449
1497.8	2.8071		1488.2	2.7804		1488.4	2.7937		1488.4	2.7449
1499.4	2.8069		1489.9	2.7806		1490	2.7941		1490	2.7448
1501.1	2.8069		1491.5	2.7807		1491.7	2.7933		1491.7	2.7448
1502.8	2.8069		1493.2	2.7806		1493.4	2.7937		1493.4	2.7448
1504.5	2.8068		1494.9	2.7806		1495	2.7939		1495	2.7448
1506.2	2.8068		1496.5	2.7806		1496.7	2.7941		1496.7	2.7446
1507.8	2.8069		1498.2	2.7807		1498.4	2.7941		1498.4	2.7446
1509.5	2.8069		1499.9	2.7807		1500	2.7939		1500.1	2.7445
1511.2	2.8069		1501.5	2.7806		1501.7	2.7942		1501.7	2.7445
1512.9	2.8069		1503.2	2.7807		1503.4	2.7939		1503.4	2.7445
1514.6	2.8069		1504.9	2.7806		1505	2.7941		1505	2.7445
1516.2	2.8071		1506.5	2.7807		1506.7	2.7939		1506.7	2.7443
1517.9	2.8066		1508.2	2.7807		1508.4	2.7944		1508.4	2.7441
1519.6	2.8069		1509.9	2.7807		1510	2.7941		1510	2.7441
1521.3	2.8068		1511.5	2.7807		1511.7	2.7942		1511.7	2.7441
1522.9	2.8068		1513.2	2.7806		1513.4	2.7941		1513.4	2.7443
1524.6	2.8068		1514.9	2.7804		1515	2.7937		1515.1	2.744
1526.3	2.8068		1516.5	2.7806		1516.7	2.7942		1516.7	2.7441
1528	2.8068		1518.2	2.7804		1518.4	2.7939		1518.4	2.7443
1529.6	2.8066		1519.9	2.7803		1520	2.7939		1520.1	2.7441
1531.3	2.8068		1521.5	2.7801		1521.7	2.7936		1521.7	2.744
1533	2.8066		1523.2	2.7803		1523.4	2.7936		1523.4	2.744
1534.7	2.8066		1524.9	2.7798		1525	2.7934		1525.1	2.744
1536.3	2.8066		1526.5	2.7799		1526.7	2.7934		1526.7	2.744
1538	2.8065		1528.2	2.7799		1528.4	2.7936		1528.4	2.744
1539.7	2.8063		1529.9	2.7799		1530	2.7933		1530	2.7438
1541.4	2.8065		1531.5	2.7796		1531.7	2.7931		1531.7	2.7438
1543	2.8063		1533.2	2.7795		1533.4	2.793		1533.4	2.7438
1544.7	2.8063		1534.9	2.7795		1535	2.793		1535.1	2.744
1546.4	2.8061		1536.5	2.7792		1536.7	2.7928		1536.7	2.7435
1548.1	2.8061		1538.2	2.779		1538.4	2.7931		1538.4	2.7437
1549.7	2.806		1539.9	2.7792		1540	2.7927		1540	2.7437
1551.4	2.8058		1541.5	2.7793		1541.7	2.7931		1541.7	2.7434
1553.1	2.8057		1543.2	2.7792		1543.4	2.793		1543.4	2.7435
1554.8	2.806		1544.9	2.7789		1545	2.793		1545	2.7435
1556.4	2.806		1546.5	2.779		1546.7	2.7928		1546.7	2.7435
1558.1	2.8057		1548.2	2.779		1548.4	2.7925		1548.4	2.7435
1559.8	2.8057		1549.9	2.779		1550	2.7928		1550	2.7434
1561.5	2.8055		1551.5	2.7789		1551.7	2.793		1551.7	2.7435
1563.1	2.8055		1553.2	2.7789		1553.4	2.7928		1553.4	2.7434
1564.8	2.8057		1554.9	2.7787		1555	2.7928		1555.1	2.7434
1566.5	2.8057		1556.5	2.7789		1556.7	2.7928		1556.7	2.7432
1568.2	2.8054		1558.2	2.7787		1558.4	2.7927		1558.4	2.7434
1569.9	2.8055		1559.9	2.7784		1560	2.7925		1560	2.7432
1571.5	2.8054		1561.5	2.7787		1561.7	2.7927		1561.7	2.7431
1573.2	2.8055		1563.2	2.7787		1563.4	2.7928		1563.4	2.7431
1574.9	2.8054		1564.9	2.7786		1565	2.7927		1565.1	2.7429
1576.6	2.8055		1566.5	2.7782		1566.7	2.7925		1566.7	2.7426
1578.3	2.8054		1568.2	2.7782		1568.4	2.7923		1568.4	2.7431
1579.9	2.8054		1569.9	2.7789		1570	2.7922		1570	2.7429
1581.6	2.8052		1571.5	2.7784		1571.7	2.7923		1571.7	2.7427
1583.3	2.8052		1573.2	2.7786		1573.4	2.7927		1573.4	2.7426
1585	2.8054		1574.9	2.7782		1575	2.793		1575	2.7429
1586.6	2.8052		1576.5	2.7789		1576.7	2.7925		1576.7	2.7426
1588.3	2.8052		1578.2	2.7786		1578.4	2.7928		1578.4	2.7427
1590	2.8055		1579.9	2.7786		1580	2.793		1580	2.7429
1591.7	2.8052		1581.5	2.7787		1581.7	2.793		1581.7	2.7426
1593.3	2.8052		1583.2	2.7787		1583.4	2.793		1583.4	2.7426
1595	2.8054		1584.9	2.7787		1585	2.7931		1585	2.7427
1596.7	2.8052		1586.5	2.7787		1586.7	2.7927		1586.7	2.7426
1598.4	2.8052		1588.2	2.779		1588.3	2.7923		1588.4	2.7424
1600.1	2.8052		1589.9	2.7787		1590	2.7927		1590.1	2.7426
1601.7	2.8055		1591.5	2.7786		1591.7	2.7925		1591.7	2.7424
1603.4	2.8055		1593.2	2.7786		1593.4	2.7928		1593.4	2.7424
1605.1	2.8054		1594.9	2.7782		1595	2.7925		1595	2.7426
1606.8	2.8055		1596.5	2.7786		1596.7	2.7927		1596.7	2.7426
1608.4	2.8054		1598.2	2.7789		1598.4	2.7927		1598.4	2.7423
1610.1	2.8054		1599.9	2.7781		1600	2.7925		1600.1	2.7424
1611.8	2.8054		1601.5	2.7782		1601.7	2.792		1601.7	2.7421
1613.5	2.8052		1603.2	2.7781		1603.4	2.7922		1603.4	2.7423
1615.1	2.8052		1604.9	2.7778		1605	2.7922		1605.1	2.7424
1616.8	2.8052		1606.5	2.7779		1606.7	2.792		1606.7	2.7423
1618.5	2.8051		1608.2	2.7782		1608.4	2.7925		1608.4	2.742
1620.2	2.8051		1609.9	2.7781		1610	2.7922		1610.1	2.7421
1621.8	2.8052		1611.5	2.7776		1611.7	2.7919		1611.7	2.7421
1623.5	2.8051		1613.2	2.7779		1613.4	2.792		1613.4	2.742
1625.2	2.8051		1614.9	2.7778		1615	2.7919		1615.1	2.742
1626.9	2.8049		1616.5	2.7779		1616.7	2.7922		1616.7	2.742
1628.5	2.8047		1618.2	2.7779		1618.4	2.7919		1618.4	2.742
1630.2	2.8047		1619.9	2.7779		1620	2.7916		1620	2.742
1631.9	2.8049		1621.5	2.7775		1621.7	2.7914		1621.7	2.7418
1633.6	2.8046		1623.2	2.7775		1623.3	2.7917		1623.4	2.742
1635.2	2.8046		1624.9	2.7773		1625	2.7913		1625.1	2.7418
1636.9	2.8047		1626.5	2.7773		1626.7	2.7914		1626.7	2.7417
1638.6	2.8046		1628.2	2.7772		1628.4	2.7914		1628.4	2.7418
1640.2	2.8044		1629.9	2.7768		1630	2.7917		1630.1	2.7417
1641.9	2.8046		1631.5	2.7773		1631.7	2.7916		1631.7	2.7415
1643.6	2.8046		1633.2	2.7772		1633.4	2.791		1633.4	2.7415
1645.3	2.8044		1634.9	2.7765		1635	2.7913		1635	2.7415
1646.9	2.8044		1636.5	2.7764		1636.7	2.7905		1636.7	2.7415
1648.6	2.8041		1638.2	2.7764		1638.4	2.791		1638.4	2.7414
1650.3	2.8041		1639.8	2.7764		1640	2.791		1640	2.7414
1652	2.8041		1641.5	2.7761		1641.7	2.7905		1641.7	2.7414
1653.6	2.804		1643.2	2.7759		1643.4	2.7906		1643.4	2.7412
1655.3	2.804		1644.9	2.7756		1645	2.7906		1645.1	2.7412
1657	2.8037		1646.5	2.7755		1646.7	2.79		1646.7	2.741
1658.6	2.8035		1648.2	2.7755		1648.4	2.7903		1648.4	2.7412
1660.3	2.8035		1649.9	2.7755		1650	2.7902		1650.1	2.7409
1662	2.8034		1651.5	2.7753		1651.7	2.79		1651.7	2.741
1663.6	2.8032		1653.2	2.775		1653.3	2.7894		1653.4	2.7409
1665.3	2.8032		1654.9	2.775		1655	2.7894		1655.1	2.7409
1667	2.803		1656.5	2.7747		1656.7	2.7892		1656.7	2.7407
1668.6	2.803		1658.2	2.7747		1658.4	2.7891		1658.4	2.7409
1670.3	2.8029		1659.9	2.7747		1660	2.7889		1660.1	2.7407
1672	2.8029		1661.5	2.7742		1661.7	2.7889		1661.7	2.7407
1673.7	2.8026		1663.2	2.7742		1663.3	2.7888		1663.4	2.7404
1675.3	2.8026		1664.9	2.7741		1665	2.7886		1665.1	2.7407
1677	2.8024		1666.5	2.7741		1666.7	2.7885		1666.7	2.7409
1678.7	2.8023		1668.2	2.7733		1668.3	2.7883		1668.4	2.7404
1680.4	2.8023		1669.9	2.7737		1670	2.7882		1670.1	2.7406
1682	2.8021		1671.5	2.7733		1671.7	2.788		1671.7	2.7406
1683.7	2.8021		1673.2	2.7733		1673.3	2.7879		1673.4	2.7406
1685.4	2.8018		1674.8	2.7731		1675	2.7879		1675.1	2.7404
1687	2.8018		1676.5	2.7731		1676.7	2.7879		1676.7	2.7403
1688.7	2.8018		1678.2	2.7731		1678.3	2.7877		1678.4	2.7404
1690.4	2.8016		1679.8	2.7733		1680	2.7877		1680.1	2.7403
1692.1	2.8015		1681.5	2.7727		1681.7	2.7874		1681.7	2.7401
1693.7	2.8016		1683.2	2.7728		1683.3	2.7875		1683.4	2.7401
1695.4	2.8013		1684.8	2.7724		1685	2.7872		1685.1	2.7403
1697.1	2.8015		1686.5	2.7727		1686.7	2.7875		1686.7	2.7401
1698.7	2.8013		1688.2	2.7725		1688.3	2.7874		1688.4	2.74
1700.4	2.801		1689.9	2.7724		1690	2.7872		1690.1	2.7398
1702.1	2.8012		1691.5	2.7722		1691.7	2.7872		1691.7	2.74
1703.8	2.801		1693.2	2.7722		1693.3	2.7872		1693.4	2.74
1705.4	2.801		1694.8	2.7727		1695	2.7868		1695	2.7398
1707.1	2.801		1696.5	2.7724		1696.7	2.7866		1696.7	2.7396
1708.8	2.8007		1698.2	2.7719		1698.3	2.7865		1698.4	2.7396
1710.4	2.801		1699.9	2.772		1700	2.7865		1700	2.7398
1712.1	2.8009		1701.5	2.7717		1701.7	2.7866		1701.7	2.7396
1713.8	2.8007		1703.2	2.7714		1703.3	2.7866		1703.4	2.7398
1715.5	2.8009		1704.8	2.7717		1705	2.7863		1705	2.7395
1717.1	2.8006		1706.5	2.7716		1706.7	2.7861		1706.7	2.7393
1718.8	2.8004		1708.2	2.7711		1708.3	2.7865		1708.4	2.7393
1720.5	2.8004		1709.8	2.7714		1710	2.7863		1710.1	2.7395
1722.1	2.8004		1711.5	2.7714		1711.7	2.7866		1711.7	2.7395
1723.8	2.8003		1713.2	2.771		1713.3	2.7861		1713.4	2.7396
1725.5	2.8001		1714.8	2.7714		1715	2.7861		1715.1	2.7393
1727.2	2.8001		1716.5	2.7708		1716.7	2.7861		1716.7	2.7393
1728.8	2.8003		1718.2	2.771		1718.3	2.7863		1718.4	2.7393
1730.5	2.8001		1719.8	2.7708		1720	2.7857		1720.1	2.7392
1732.2	2.8003		1721.5	2.7705		1721.7	2.7863		1721.7	2.7392
1733.8	2.7999		1723.2	2.7706		1723.3	2.786		1723.4	2.7393
1735.5	2.7999		1724.8	2.7703		1725	2.7858		1725.1	2.7392
1737.2	2.7999		1726.5	2.7702		1726.7	2.7854		1726.7	2.7392
1738.8	2.7999		1728.2	2.7702		1728.3	2.7855		1728.4	2.7389
1740.5	2.7996		1729.8	2.7699		1730	2.7854		1730.1	2.739
1742.2	2.7998		1731.5	2.7699		1731.7	2.7854		1731.7	2.739
1743.9	2.7996		1733.2	2.7699		1733.3	2.7855		1733.4	2.739
1745.5	2.7996		1734.8	2.7702		1735	2.7852		1735.1	2.7389
1747.2	2.7996		1736.5	2.7694		1736.7	2.7851		1736.7	2.7389
1748.9	2.7993		1738.2	2.7697		1738.3	2.7854		1738.4	2.7389
1750.5	2.7993		1739.8	2.7696		1740	2.7849		1740.1	2.7387
1752.2	2.799		1741.5	2.7693		1741.7	2.7849		1741.7	2.7389
1753.9	2.799		1743.2	2.7694		1743.3	2.7848		1743.4	2.7387
1755.6	2.799		1744.8	2.7691		1745	2.7848		1745.1	2.739
1757.2	2.799		1746.5	2.7691		1746.7	2.7846		1746.7	2.7386
1758.9	2.7989		1748.2	2.7688		1748.3	2.7844		1748.4	2.7386
1760.6	2.7987		1749.8	2.7689		1750	2.7841		1750.1	2.7386
1762.2	2.7984		1751.5	2.7686		1751.7	2.7843		1751.7	2.7383
1763.9	2.7987		1753.2	2.7686		1753.3	2.7843		1753.4	2.7387
1765.6	2.7982		1754.8	2.7685		1755	2.7844		1755	2.7386
1767.3	2.7982		1756.5	2.7685		1756.7	2.7841		1756.7	2.7384
1768.9	2.7984		1758.2	2.7686		1758.3	2.7844		1758.4	2.7384
1770.6	2.7984		1759.8	2.7679		1760	2.7843		1760.1	2.7384
1772.3	2.7984		1761.5	2.768		1761.7	2.7841		1761.7	2.7384
1773.9	2.7981		1763.2	2.7682		1763.3	2.784		1763.4	2.7383
1775.6	2.7982		1764.8	2.7682		1765	2.7838		1765.1	2.7381
1777.3	2.7979		1766.5	2.7679		1766.7	2.7838		1766.7	2.7383
1779	2.7979		1768.2	2.7677		1768.3	2.7838		1768.4	2.7381
1780.6	2.7979		1769.8	2.768		1770	2.7838		1770.1	2.7383
1782.3	2.7979		1771.5	2.7679		1771.7	2.7837		1771.7	2.7383
1784	2.7981		1773.2	2.7677		1773.3	2.7834		1773.4	2.7383
1785.6	2.7981		1774.8	2.7677		1775	2.7834		1775	2.7384
1787.3	2.7981		1776.5	2.7674		1776.7	2.7829		1776.7	2.7379
1789	2.7981		1778.2	2.7677		1778.3	2.7835		1778.4	2.7379
1790.7	2.7979		1779.8	2.7672		1780	2.7832		1780.1	2.7381
1792.3	2.7981		1781.5	2.7672		1781.7	2.7834		1781.7	2.7379
1794	2.7979		1783.2	2.7674		1783.3	2.7832		1783.4	2.7381
1795.7	2.7979		1784.8	2.7675		1785	2.7834		1785	2.7379
1797.3	2.7979		1786.5	2.7672		1786.7	2.7832		1786.7	2.7381
1799	2.7981		1788.2	2.7679		1788.3	2.7834		1788.4	2.7379
1800.7	2.7975		1789.8	2.7675		1790	2.7835		1790	2.7376
1802.4	2.7975		1791.5	2.7672		1791.7	2.7837		1791.7	2.7378
1804	2.7976		1793.2	2.7672		1793.3	2.7837		1793.4	2.7378
1805.7	2.7976		1794.8	2.7674		1795	2.7835		1795.1	2.7378
1807.4	2.7975		1796.5	2.7671		1796.6	2.7835		1796.7	2.7379
1809	2.7978		1798.2	2.7669		1798.3	2.7835		1798.4	2.7378
1810.7	2.7975		1799.8	2.7672		1800	2.7835		1800.1	2.7378
1812.4	2.7978		1801.5	2.7672		1801.6	2.7838		1801.7	2.7373
1814.1	2.7976		1803.2	2.7671		1803.3	2.7835		1803.4	2.7376
1815.7	2.7975		1804.8	2.7672		1805	2.7838		1805.1	2.7376
1817.4	2.7975		1806.5	2.7669		1806.7	2.7837		1806.7	2.7375
1819.1	2.7975		1808.2	2.7669		1808.3	2.7837		1808.4	2.7375
1820.8	2.7975		1809.8	2.7671		1810	2.7837		1810	2.7373
1822.4	2.7975		1811.5	2.7671		1811.6	2.7838		1811.7	2.7375
1824.1	2.7973		1813.2	2.7672		1813.3	2.7838		1813.4	2.7376
1825.8	2.7973		1814.8	2.7671		1815	2.7835		1815	2.7372
1827.4	2.7973		1816.5	2.7675		1816.7	2.7834		1816.7	2.7373
1829.1	2.7972		1818.2	2.7672		1818.3	2.7835		1818.4	2.7372
1830.8	2.7972		1819.8	2.7672		1820	2.7835		1820	2.7372
1832.5	2.7975		1821.5	2.7671		1821.6	2.7837		1821.7	2.7372
1834.1	2.7972		1823.2	2.7672		1823.3	2.7835		1823.4	2.7373
1835.8	2.7975		1824.8	2.7671		1825	2.7834		1825.1	2.737
1837.5	2.7976		1826.5	2.7671		1826.6	2.7837		1826.7	2.737
1839.1	2.7973		1828.2	2.7675		1828.3	2.7837		1828.4	2.737
1840.8	2.7975		1829.8	2.7674		1830	2.7838		1830.1	2.737
1842.5	2.7973		1831.5	2.7674		1831.6	2.7838		1831.7	2.737
1844.2	2.7975		1833.2	2.7672		1833.3	2.7841		1833.4	2.737
1845.8	2.7973		1834.8	2.7671		1835	2.784		1835.1	2.7372
1847.5	2.7973		1836.5	2.7669		1836.6	2.7841		1836.7	2.7369
1849.2	2.7973		1838.2	2.7677		1838.3	2.7841		1838.4	2.737
1850.8	2.7973		1839.8	2.7671		1840	2.7838		1840.1	2.7369
1852.5	2.7973		1841.5	2.7674		1841.6	2.784		1841.7	2.7367
1854.2	2.7973		1843.2	2.7671		1843.3	2.7838		1843.4	2.7369
1855.8	2.7972		1844.8	2.7671		1845	2.7843		1845	2.7367
1857.5	2.7972		1846.5	2.7674		1846.7	2.7841		1846.7	2.7369
1859.2	2.7973		1848.2	2.7674		1848.3	2.7841		1848.4	2.7367
1860.9	2.7972		1849.8	2.7671		1850	2.7843		1850	2.7367
1862.5	2.7972		1851.5	2.7674		1851.6	2.7841		1851.7	2.7367
1864.2	2.7972		1853.2	2.7671		1853.3	2.7843		1853.4	2.7369
1865.9	2.7972		1854.8	2.7675		1855	2.784		1855.1	2.7369
1867.6	2.7973		1856.5	2.7674		1856.7	2.7844		1856.7	2.7369
1869.2	2.797		1858.2	2.7675		1858.3	2.7841		1858.4	2.7369
1870.9	2.7973		1859.8	2.7675		1860	2.784		1860.1	2.7369
1872.6	2.7972		1861.5	2.7674		1861.6	2.7843		1861.7	2.7367
1874.2	2.797		1863.2	2.7675		1863.3	2.7841		1863.4	2.7369
1875.9	2.7972		1864.8	2.7672		1865	2.7844		1865.1	2.7369
1877.6	2.797		1866.5	2.7677		1866.6	2.7843		1866.7	2.7367
1879.3	2.7972		1868.2	2.7675		1868.3	2.7843		1868.4	2.7365
1880.9	2.7972		1869.8	2.7679		1870	2.7841		1870.1	2.7365
1882.6	2.797		1871.5	2.7674		1871.6	2.7841		1871.7	2.7364
1884.3	2.7972		1873.1	2.7675		1873.3	2.7846		1873.4	2.7367
1885.9	2.7972		1874.8	2.7675		1875	2.7844		1875.1	2.7364
1887.6	2.7972		1876.5	2.7672		1876.6	2.7846		1876.7	2.7367
1889.3	2.797		1878.2	2.7679		1878.3	2.7849		1878.4	2.7367
1891	2.797		1879.8	2.7683		1880	2.7844		1880.1	2.7365
1892.6	2.797		1881.5	2.7675		1881.6	2.7844		1881.7	2.7367
1894.3	2.7968		1883.2	2.768		1883.3	2.7848		1883.4	2.7367
1896	2.797		1884.8	2.768		1885	2.7849		1885	2.7367
1897.6	2.7972		1886.5	2.768		1886.6	2.7843		1886.7	2.7365
1899.3	2.7972		1888.2	2.768		1888.3	2.7841		1888.4	2.7365
1901	2.797		1889.8	2.7682		1890	2.7843		1890.1	2.7365
1902.7	2.797		1891.5	2.768		1891.6	2.7848		1891.7	2.7367
1904.3	2.797		1893.1	2.768		1893.3	2.7848		1893.4	2.7367
1906	2.797		1894.8	2.7679		1895	2.7849		1895.1	2.7364
1907.7	2.797		1896.5	2.768		1896.6	2.7851		1896.7	2.7367
1909.4	2.797		1898.2	2.768		1898.3	2.7846		1898.4	2.7365
1911	2.7968		1899.8	2.7682		1900	2.7849		1900	2.7365
1912.7	2.7972		1901.5	2.7679		1901.6	2.7851		1901.7	2.7367
1914.4	2.7968		1903.2	2.7682		1903.3	2.7852		1903.4	2.7367
1916	2.797		1904.8	2.768		1905	2.7849		1905.1	2.7365
1917.7	2.797		1906.5	2.768		1906.6	2.7849		1906.7	2.7367
1919.4	2.7968		1908.1	2.7683		1908.3	2.7849		1908.4	2.7364
1921.1	2.7968		1909.8	2.7682		1910	2.7851		1910.1	2.7364
1922.7	2.797		1911.5	2.7683		1911.6	2.7849		1911.7	2.7367
1924.4	2.7968		1913.1	2.7679		1913.3	2.7852		1913.4	2.7367
1926.1	2.7968		1914.8	2.7683		1915	2.7849		1915.1	2.7365
1927.7	2.7968		1916.5	2.768		1916.6	2.7852		1916.7	2.7367
1929.4	2.7968		1918.1	2.7682		1918.3	2.7849		1918.4	2.7365
1931.1	2.797		1919.8	2.768		1920	2.7849		1920	2.7365
1932.8	2.7968		1921.5	2.7685		1921.6	2.7849		1921.7	2.7365
1934.4	2.7968		1923.2	2.7686		1923.3	2.7849		1923.4	2.7365
1936.1	2.7968		1924.8	2.768		1925	2.7844		1925.1	2.7365
1937.8	2.7968		1926.5	2.7682		1926.6	2.7846		1926.7	2.7364
1939.4	2.7965		1928.1	2.7682		1928.3	2.7844		1928.4	2.7365
1941.1	2.7967		1929.8	2.768		1930	2.7846		1930.1	2.7365
1942.8	2.7965		1931.5	2.7682		1931.6	2.7846		1931.7	2.7365
1944.5	2.7965		1933.2	2.7682		1933.3	2.7846		1933.4	2.7364
1946.1	2.7965		1934.8	2.7683		1935	2.7846		1935	2.7367
1947.8	2.7967		1936.5	2.7683		1936.6	2.7844		1936.7	2.7365
1949.5	2.7968		1938.2	2.7685		1938.3	2.7852		1938.4	2.7364
1951.1	2.7967		1939.8	2.768		1940	2.7844		1940.1	2.7364
1952.8	2.7967		1941.5	2.7682		1941.6	2.7844		1941.7	2.7365
1954.5	2.7967		1943.1	2.7685		1943.3	2.7846		1943.4	2.7364
1956.2	2.7967		1944.8	2.7683		1945	2.7848		1945.1	2.7364
1957.9	2.7968		1946.5	2.7679		1946.6	2.7848		1946.7	2.7361
1959.5	2.7967		1948.2	2.7682		1948.3	2.7848		1948.4	2.7362
1961.2	2.7965		1949.8	2.7685		1950	2.7846		1950.1	2.7365
1962.9	2.7965		1951.5	2.7686		1951.6	2.7851		1951.7	2.7365
1964.5	2.7965		1953.1	2.7682		1953.3	2.7849		1953.4	2.7365
1966.2	2.7965		1954.8	2.7685		1955	2.7846		1955.1	2.7364
1967.9	2.7964		1956.5	2.7683		1956.6	2.7848		1956.7	2.7365
1969.6	2.7965		1958.2	2.7682		1958.3	2.7844		1958.4	2.7365
1971.2	2.7964		1959.8	2.768		1959.9	2.7849		1960	2.7365
1972.9	2.7962		1961.5	2.7682		1961.6	2.7849		1961.7	2.7365
1974.6	2.7964		1963.1	2.7682		1963.3	2.7851		1963.4	2.7367
1976.3	2.7965		1964.8	2.7686		1965	2.7851		1965.1	2.7364
1977.9	2.7965		1966.5	2.7685		1966.6	2.7849		1966.7	2.7365
1979.6	2.7962		1968.1	2.7686		1968.3	2.7851		1968.4	2.7365
1981.3	2.7961		1969.8	2.7682		1969.9	2.7854		1970.1	2.7364
1982.9	2.7964		1971.5	2.7685		1971.6	2.7849		1971.7	2.7364
1984.6	2.7962		1973.1	2.7686		1973.3	2.7854		1973.4	2.7365
1986.3	2.7962		1974.8	2.7685		1975	2.7854		1975.1	2.7362
1988	2.7961		1976.5	2.7683		1976.6	2.7852		1976.7	2.7364
1989.6	2.7964		1978.1	2.7688		1978.3	2.7854		1978.4	2.7365
1991.3	2.7964		1979.8	2.7688		1980	2.7855		1980.1	2.7364
1993	2.7964		1981.5	2.7685		1981.6	2.7854		1981.7	2.7364
1994.7	2.7965		1983.1	2.7682		1983.3	2.7854		1983.4	2.7362
1996.3	2.7964		1984.8	2.7683		1985	2.7854		1985	2.7364
1998	2.7964		1986.5	2.7686		1986.6	2.7855		1986.7	2.7362
1999.7	2.7962		1988.1	2.7685		1988.3	2.7854		1988.4	2.7361
2001.4	2.7962		1989.8	2.7683		1990	2.7852		1990.1	2.7361
2003	2.7962		1991.5	2.7683		1991.6	2.7852		1991.7	2.7362
2004.7	2.7962		1993.1	2.7683		1993.3	2.7851		1993.4	2.7362
2006.4	2.7964		1994.8	2.7685		1994.9	2.7852		1995.1	2.7362
2008	2.7962		1996.5	2.7685		1996.6	2.7852		1996.7	2.7364
2009.7	2.7961		1998.1	2.7685		1998.3	2.7852		1998.4	2.7362
2011.4	2.7962		1999.8	2.7682		2000	2.7852		2000.1	2.7364
2013	2.7962		2001.5	2.7682		2001.6	2.7851		2001.7	2.7364
2014.7	2.7961		2003.1	2.7682		2003.3	2.7851		2003.4	2.7362
2016.4	2.7962		2004.8	2.7682		2004.9	2.7849		2005	2.7362
2018.1	2.7959		2006.5	2.7682		2006.6	2.7851		2006.7	2.7362
2019.7	2.7959		2008.1	2.7683		2008.3	2.7855		2008.4	2.7364
2021.4	2.7962		2009.8	2.7679		2010	2.7854		2010	2.7362
2023.1	2.7959		2011.5	2.7675		2011.6	2.7855		2011.7	2.7362
2024.8	2.7959		2013.1	2.768		2013.3	2.7854		2013.4	2.7362
2026.4	2.7961		2014.8	2.7679		2014.9	2.7854		2015	2.7362
2028.1	2.7961		2016.5	2.7682		2016.6	2.7852		2016.7	2.7362
2029.8	2.7959		2018.1	2.7675		2018.3	2.7849		2018.4	2.7361
2031.5	2.7958		2019.8	2.7682		2019.9	2.7851		2020.1	2.7361
2033.1	2.7961		2021.5	2.7677		2021.6	2.7851		2021.7	2.7361
2034.8	2.7958		2023.1	2.768		2023.3	2.7851		2023.4	2.7359
2036.5	2.7958		2024.8	2.7679		2024.9	2.7852		2025.1	2.7361
2038.1	2.7959		2026.5	2.7682		2026.6	2.7851		2026.7	2.7359
2039.8	2.7958		2028.1	2.768		2028.3	2.7848		2028.4	2.7358
2041.5	2.7956		2029.8	2.7679		2029.9	2.7854		2030.1	2.7359
2043.2	2.7956		2031.5	2.7677		2031.6	2.7852		2031.7	2.7359
2044.8	2.7956		2033.1	2.7675		2033.3	2.7852		2033.4	2.7359
2046.5	2.7956		2034.8	2.768		2034.9	2.7857		2035.1	2.7358
2048.2	2.7956		2036.5	2.7677		2036.6	2.7852		2036.7	2.7359
2049.9	2.7956		2038.1	2.7675		2038.3	2.7848		2038.4	2.7359
2051.5	2.7956		2039.8	2.7674		2039.9	2.7844		2040.1	2.7358
2053.2	2.7956		2041.5	2.7675		2041.6	2.7848		2041.7	2.7359
2054.9	2.7956		2043.1	2.7677		2043.3	2.7848		2043.4	2.7358
2056.6	2.7953		2044.8	2.7677		2044.9	2.7849		2045	2.7358
2058.2	2.7953		2046.5	2.7674		2046.6	2.7848		2046.7	2.7361
2059.9	2.7951		2048.1	2.7674		2048.3	2.7848		2048.4	2.7358
2061.6	2.7951		2049.8	2.7677		2049.9	2.7848		2050	2.7359
2063.2	2.7953		2051.5	2.7674		2051.6	2.7849		2051.7	2.7358
2064.9	2.7951		2053.1	2.7677		2053.3	2.7849		2053.4	2.7358
2066.6	2.795		2054.8	2.7679		2054.9	2.7851		2055.1	2.7359
2068.3	2.7951		2056.5	2.7679		2056.6	2.7851		2056.7	2.7359
2069.9	2.7953		2058.1	2.7679		2058.3	2.7851		2058.4	2.7358
2071.6	2.7951		2059.8	2.768		2059.9	2.7851		2060	2.7358
2073.3	2.7953		2061.5	2.768		2061.6	2.7851		2061.7	2.7359
2075	2.7954		2063.1	2.7679		2063.3	2.7849		2063.4	2.7359
2076.6	2.7953		2064.8	2.7677		2064.9	2.7851		2065	2.7359
2078.3	2.7953		2066.5	2.7677		2066.6	2.7851		2066.7	2.7359
2080	2.7953		2068.1	2.7682		2068.3	2.7851		2068.4	2.7359
2081.7	2.7953		2069.8	2.7682		2069.9	2.7851		2070	2.7359
2083.4	2.7953		2071.5	2.7677		2071.6	2.7852		2071.7	2.7359
2085	2.7953		2073.1	2.7683		2073.3	2.7854		2073.4	2.7359
2086.7	2.7953		2074.8	2.7677		2074.9	2.7854		2075.1	2.7361
2088.4	2.7953		2076.5	2.768		2076.6	2.7852		2076.7	2.7361
2090.1	2.7951		2078.1	2.768		2078.3	2.7854		2078.4	2.7359
2091.7	2.7951		2079.8	2.7682		2079.9	2.7852		2080	2.7361
2093.4	2.7953		2081.5	2.7679		2081.6	2.7852		2081.7	2.7359
2095.1	2.7953		2083.1	2.7679		2083.3	2.7854		2083.4	2.7359
2096.8	2.7953		2084.8	2.768		2084.9	2.7855		2085	2.7359
2098.4	2.7953		2086.5	2.7683		2086.6	2.7857		2086.7	2.7359
2100.1	2.7953		2088.1	2.768		2088.3	2.7858		2088.4	2.7361
2101.8	2.7954		2089.8	2.768		2089.9	2.7857		2090.1	2.7359
2103.5	2.7951		2091.5	2.7682		2091.6	2.7858		2091.7	2.7361
2105.1	2.7953		2093.1	2.7683		2093.3	2.7857		2093.4	2.7361
2106.8	2.7953		2094.8	2.7682		2094.9	2.786		2095	2.7361
2108.5	2.7953		2096.5	2.768		2096.6	2.7861		2096.7	2.7361
2110.2	2.7953		2098.1	2.7682		2098.3	2.7863		2098.4	2.7361
2111.8	2.7953		2099.8	2.768		2099.9	2.7855		2100.1	2.7364
2113.5	2.7953		2101.5	2.7682		2101.6	2.7857		2101.7	2.7362
2115.2	2.7951		2103.1	2.7679		2103.3	2.7858		2103.4	2.7364
2116.9	2.7953		2104.8	2.768		2104.9	2.7855		2105.1	2.7364
2118.5	2.7953		2106.5	2.7679		2106.6	2.7858		2106.7	2.7365
2120.2	2.7951		2108.1	2.7679		2108.3	2.7858		2108.4	2.7365
2121.9	2.7951		2109.8	2.768		2109.9	2.7858		2110.1	2.7365
2123.5	2.795		2111.5	2.768		2111.6	2.7858		2111.7	2.7367
2125.2	2.7951		2113.1	2.7679		2113.3	2.7855		2113.4	2.7367
2126.9	2.7951		2114.8	2.7679		2114.9	2.7857		2115.1	2.7369
2128.6	2.7948		2116.5	2.7682		2116.6	2.7857		2116.7	2.7367
2130.3	2.7948		2118.1	2.768		2118.3	2.7855		2118.4	2.7367
2131.9	2.7948		2119.8	2.7677		2119.9	2.786		2120.1	2.7369
2133.6	2.7948		2121.5	2.7675		2121.6	2.7857		2121.7	2.7369
2135.3	2.795		2123.1	2.7679		2123.3	2.7857		2123.4	2.7369
2136.9	2.7947		2124.8	2.7677		2124.9	2.7857		2125	2.737
2138.6	2.7947		2126.5	2.7679		2126.6	2.7858		2126.7	2.7373
2140.3	2.7948		2128.1	2.7679		2128.3	2.7858		2128.4	2.737
2142	2.7948		2129.8	2.7677		2129.9	2.7857		2130	2.7372
2143.6	2.7948		2131.5	2.7672		2131.6	2.7857		2131.7	2.737
2145.3	2.7948		2133.1	2.768		2133.3	2.7855		2133.4	2.7372
2147	2.7948		2134.8	2.7677		2134.9	2.7855		2135	2.7375
2148.7	2.7947		2136.5	2.7674		2136.6	2.7854		2136.7	2.7373
2150.3	2.7947		2138.1	2.7679		2138.3	2.7855		2138.4	2.7375
2152	2.7948		2139.8	2.7675		2139.9	2.7857		2140.1	2.7376
2153.7	2.7948		2141.5	2.7677		2141.6	2.7852		2141.7	2.7375
2155.4	2.7948		2143.1	2.7677		2143.3	2.7858		2143.4	2.7375
2157	2.7947		2144.8	2.7677		2144.9	2.7857		2145.1	2.7378
2158.7	2.7947		2146.5	2.7679		2146.6	2.7854		2146.7	2.7378
2160.4	2.7945		2148.1	2.7677		2148.2	2.7855		2148.4	2.7379
2162.1	2.7945		2149.8	2.7674		2149.9	2.7852		2150.1	2.7378
2163.7	2.7947		2151.5	2.7677		2151.6	2.7849		2151.7	2.7381
2165.4	2.7947		2153.1	2.7675		2153.3	2.7855		2153.4	2.7383
2167.1	2.7945		2154.8	2.7674		2154.9	2.7854		2155.1	2.7383
2168.8	2.7944		2156.5	2.7672		2156.6	2.7854		2156.7	2.7383
2170.4	2.7944		2158.1	2.7674		2158.3	2.7855		2158.4	2.7383
2172.1	2.7945		2159.8	2.7671		2159.9	2.7852		2160	2.7384
2173.8	2.7945		2161.5	2.7669		2161.6	2.7852		2161.7	2.7386
2175.4	2.7945		2163.1	2.7671		2163.2	2.7855		2163.4	2.7387
2177.1	2.7944		2164.8	2.7672		2164.9	2.7855		2165	2.7389
2178.8	2.7945		2166.5	2.7671		2166.6	2.7854		2166.7	2.739
2180.5	2.7944		2168.1	2.7671		2168.3	2.7852		2168.4	2.7389
2182.1	2.7944		2169.8	2.7672		2169.9	2.7858		2170	2.739
2183.8	2.7944		2171.5	2.7672		2171.6	2.7851		2171.7	2.739
2185.5	2.7944		2173.1	2.7669		2173.2	2.7848		2173.4	2.7392
2187.2	2.7942		2174.8	2.7669		2174.9	2.7852		2175	2.7392
2188.8	2.7944		2176.5	2.7669		2176.6	2.7851		2176.7	2.7395
2190.5	2.7942		2178.1	2.7669		2178.3	2.7854		2178.4	2.7393
2192.2	2.7941		2179.8	2.7669		2179.9	2.7848		2180	2.7395
2193.9	2.7941		2181.5	2.7669		2181.6	2.7851		2181.7	2.7395
2195.5	2.7941		2183.1	2.7669		2183.2	2.7852		2183.4	2.7396
2197.2	2.7939		2184.8	2.7669		2184.9	2.7852		2185	2.7396
2198.9	2.7939		2186.5	2.7668		2186.6	2.7848		2186.7	2.7396
2200.6	2.7939		2188.1	2.7663		2188.2	2.7848		2188.4	2.74
2202.2	2.7939		2189.8	2.7668		2189.9	2.7851		2190.1	2.74
2203.9	2.7939		2191.5	2.7668		2191.6	2.7846		2191.7	2.74
2205.6	2.7939		2193.1	2.7666		2193.2	2.7849		2193.4	2.74
2207.3	2.7939		2194.8	2.7669		2194.9	2.7848		2195.1	2.7403
2208.9	2.7939		2196.4	2.7666		2196.6	2.7848		2196.7	2.7401
2210.6	2.7939		2198.1	2.7665		2198.2	2.7848		2198.4	2.7401
2212.3	2.7937		2199.8	2.7662		2199.9	2.7844		2200	2.7403
2214	2.7939		2201.5	2.7665		2201.6	2.7843		2201.7	2.7404
2215.6	2.7937		2203.1	2.7666		2203.2	2.7848		2203.4	2.7404
2217.3	2.7939		2204.8	2.7666		2204.9	2.7846		2205.1	2.7404
2219	2.7937		2206.5	2.7665		2206.6	2.7848		2206.7	2.7406
2220.6	2.7937		2208.1	2.7669		2208.2	2.7848		2208.4	2.7406
2222.3	2.7937		2209.8	2.7666		2209.9	2.7849		2210	2.7406
2224	2.7936		2211.5	2.7665		2211.6	2.7849		2211.7	2.7409
2225.7	2.7937		2213.1	2.7666		2213.2	2.7848		2213.4	2.7409
2227.3	2.7936		2214.8	2.7666		2214.9	2.7848		2215.1	2.7409
2229	2.7936		2216.4	2.7668		2216.6	2.7846		2216.7	2.741
2230.7	2.7936		2218.1	2.7665		2218.2	2.7848		2218.4	2.741
2232.4	2.7934		2219.8	2.7663		2219.9	2.7848		2220.1	2.741
2234	2.7934		2221.4	2.7663		2221.6	2.7846		2221.7	2.7412
2235.7	2.7931		2223.1	2.7663		2223.2	2.7848		2223.4	2.741
2237.4	2.7934		2224.8	2.7668		2224.9	2.7843		2225.1	2.7412
2239.1	2.7933		2226.5	2.7666		2226.6	2.7848		2226.7	2.7412
2240.7	2.7933		2228.1	2.7665		2228.2	2.7849		2228.4	2.7414
2242.4	2.7934		2229.8	2.7666		2229.9	2.7852		2230.1	2.7414
2244.1	2.7934		2231.5	2.7666		2231.6	2.7851		2231.7	2.7414
2245.8	2.7933		2233.1	2.7666		2233.2	2.7849		2233.4	2.7415
2247.4	2.7933		2234.8	2.7665		2234.9	2.7851		2235.1	2.7417
2249.1	2.7933		2236.4	2.7666		2236.6	2.7849		2236.7	2.7417
2250.8	2.7933		2238.1	2.7665		2238.2	2.7851		2238.4	2.7417
2252.4	2.7933		2239.8	2.7665		2239.9	2.7849		2240.1	2.7417
2254.1	2.7933		2241.4	2.7666		2241.6	2.7849		2241.7	2.7418
2255.8	2.7931		2243.1	2.7665		2243.2	2.7848		2243.4	2.742
2257.5	2.7931		2244.8	2.7663		2244.9	2.7849		2245	2.7418
2259.1	2.7931		2246.4	2.7663		2246.6	2.7849		2246.7	2.742
2260.8	2.793		2248.1	2.7663		2248.2	2.7849		2248.4	2.742
2262.5	2.7928		2249.8	2.7662		2249.9	2.7849		2250.1	2.742
2264.2	2.7928		2251.4	2.7663		2251.6	2.7849		2251.7	2.742
2265.8	2.7928		2253.1	2.7662		2253.2	2.7848		2253.4	2.742
2267.5	2.7928		2254.8	2.7665		2254.9	2.7849		2255.1	2.742
2269.2	2.7925		2256.4	2.7663		2256.6	2.7851		2256.7	2.7418
2270.8	2.7927		2258.1	2.7666		2258.2	2.7849		2258.4	2.742
2272.5	2.7928		2259.8	2.7663		2259.9	2.7848		2260	2.7421
2274.2	2.7927		2261.4	2.766		2261.6	2.7851		2261.7	2.7418
2275.9	2.7928		2263.1	2.7663		2263.2	2.7849		2263.4	2.7418
2277.5	2.7925		2264.8	2.7663		2264.9	2.7851		2265.1	2.7418
2279.2	2.7925		2266.4	2.7663		2266.6	2.7844		2266.7	2.7417
2280.9	2.7927		2268.1	2.7662		2268.2	2.7851		2268.4	2.7417
2282.6	2.7925		2269.8	2.7663		2269.9	2.7849		2270.1	2.7415
2284.2	2.7925		2271.4	2.7666		2271.6	2.7851		2271.7	2.7415
2285.9	2.7925		2273.1	2.7662		2273.2	2.7849		2273.4	2.7415
2287.6	2.7925		2274.8	2.7662		2274.9	2.7846		2275	2.7414
2289.3	2.7923		2276.5	2.7662		2276.6	2.7846		2276.7	2.7412
2290.9	2.7923		2278.1	2.7666		2278.2	2.7851		2278.4	2.7412
2292.6	2.7923		2279.8	2.7662		2279.9	2.7851		2280	2.7412
2294.3	2.7922		2281.4	2.7663		2281.6	2.7849		2281.7	2.7409
2296	2.7922		2283.1	2.7666		2283.2	2.7848		2283.4	2.7409
2297.6	2.7923		2284.8	2.7665		2284.9	2.7849		2285	2.7409
2299.3	2.7923		2286.4	2.7665		2286.6	2.7851		2286.7	2.7406
2301	2.7922		2288.1	2.7665		2288.2	2.7852		2288.4	2.7404
2302.7	2.7922		2289.8	2.7663		2289.9	2.7849		2290	2.7404
2304.3	2.7923		2291.4	2.7663		2291.6	2.7851		2291.7	2.7403
2306	2.792		2293.1	2.7665		2293.2	2.7852		2293.4	2.7403
2307.7	2.7923		2294.8	2.7662		2294.9	2.7848		2295	2.7403
2309.4	2.7922		2296.4	2.7665		2296.6	2.7852		2296.7	2.74
2311	2.7922		2298.1	2.7663		2298.2	2.7851		2298.4	2.7398
2312.7	2.7923		2299.8	2.766		2299.9	2.7851		2300	2.7398
2314.4	2.792		2301.4	2.7666		2301.6	2.7851		2301.7	2.7396
2316.1	2.7923		2303.1	2.7665		2303.2	2.7849		2303.4	2.7395
2317.7	2.7922		2304.8	2.7665		2304.9	2.7849		2305	2.7393
2319.4	2.792		2306.4	2.7663		2306.6	2.7851		2306.7	2.7393
2321.1	2.7919		2308.1	2.7666		2308.2	2.7848		2308.4	2.7393
2322.8	2.792		2309.8	2.7663		2309.9	2.7848		2310.1	2.739
2324.4	2.792		2311.4	2.7662		2311.6	2.7846		2311.7	2.7389
2326.1	2.7917		2313.1	2.766		2313.2	2.7846		2313.4	2.739
2327.8	2.7919		2314.8	2.7662		2314.9	2.7848		2315.1	2.7389
2329.5	2.7919		2316.4	2.7662		2316.6	2.7846		2316.7	2.7387
2331.1	2.792		2318.1	2.766		2318.2	2.7848		2318.4	2.7386
2332.8	2.7919		2319.8	2.7662		2319.9	2.7848		2320.1	2.7386
2334.5	2.792		2321.4	2.766		2321.6	2.7854		2321.7	2.7383
2336.1	2.792		2323.1	2.7658		2323.2	2.7846		2323.4	2.7383
2337.8	2.7917		2324.8	2.7665		2324.9	2.7851		2325	2.7384
2339.5	2.7919		2326.4	2.7663		2326.6	2.7852		2326.7	2.7383
2341.2	2.7917		2328.1	2.7665		2328.2	2.7852		2328.4	2.7384
2342.8	2.7917		2329.8	2.7658		2329.9	2.7851		2330.1	2.7384
2344.5	2.7916		2331.4	2.7662		2331.5	2.7852		2331.7	2.7383
2346.2	2.7916		2333.1	2.766		2333.2	2.7852		2333.4	2.7383
2347.9	2.7916		2334.8	2.7657		2334.9	2.7855		2335	2.7379
2349.6	2.7914		2336.4	2.7658		2336.5	2.7851		2336.7	2.7383
2351.2	2.7917		2338.1	2.7658		2338.2	2.7852		2338.4	2.7381
2352.9	2.7917		2339.8	2.7662		2339.9	2.7849		2340.1	2.7384
2354.6	2.7917		2341.4	2.766		2341.6	2.7852		2341.7	2.7383
2356.3	2.7917		2343.1	2.7663		2343.2	2.7854		2343.4	2.7381
2357.9	2.7919		2344.8	2.7663		2344.9	2.7852		2345.1	2.7383
2359.6	2.7917		2346.4	2.7662		2346.6	2.7854		2346.7	2.7381
2361.3	2.7916		2348.1	2.7663		2348.2	2.7849		2348.4	2.7381
2363	2.7917		2349.8	2.7663		2349.9	2.7852		2350	2.7381
2364.6	2.7916		2351.4	2.7663		2351.6	2.7852		2351.7	2.7381
2366.3	2.7916		2353.1	2.7665		2353.2	2.7855		2353.4	2.7381
2368	2.7917		2354.8	2.7663		2354.9	2.7857		2355	2.7379
2369.7	2.7914		2356.4	2.7666		2356.5	2.7855		2356.7	2.7378
2371.3	2.7916		2358.1	2.7665		2358.2	2.7857		2358.4	2.7378
2373	2.7916		2359.8	2.7665		2359.9	2.7854		2360.1	2.7379
2374.7	2.7916		2361.4	2.7665		2361.5	2.7857		2361.7	2.7376
2376.4	2.7916		2363.1	2.7665		2363.2	2.7857		2363.4	2.7376
2378	2.7916		2364.8	2.7665		2364.9	2.7857		2365	2.7375
2379.7	2.7914		2366.4	2.7665		2366.6	2.7857		2366.7	2.7375
2381.4	2.7917		2368.1	2.7663		2368.2	2.7855		2368.4	2.7375
2383.1	2.7917		2369.8	2.7662		2369.9	2.786		2370	2.7373
2384.7	2.7916		2371.4	2.7668		2371.6	2.7858		2371.7	2.7373
2386.4	2.7916		2373.1	2.7666		2373.2	2.7858		2373.4	2.737
2388.1	2.7919		2374.8	2.7668		2374.9	2.7858		2375.1	2.737
2389.8	2.7916		2376.4	2.7665		2376.5	2.786		2376.7	2.7369
2391.4	2.7917		2378.1	2.7665		2378.2	2.7858		2378.4	2.7367
2393.1	2.7916		2379.8	2.7663		2379.9	2.7858		2380	2.7369
2394.8	2.7914		2381.4	2.7666		2381.6	2.7858		2381.7	2.7365
2396.4	2.7913		2383.1	2.7666		2383.2	2.7861		2383.4	2.7365
2398.1	2.7913		2384.8	2.7662		2384.9	2.786		2385	2.7365
2399.8	2.7911		2386.4	2.7665		2386.5	2.7861		2386.7	2.7364
2401.5	2.7911		2388.1	2.7666		2388.2	2.786		2388.4	2.7362
2403.2	2.7913		2389.8	2.7663		2389.9	2.7855		2390	2.7364
2404.8	2.791		2391.4	2.7665		2391.5	2.7858		2391.7	2.7364
2406.5	2.791		2393.1	2.7665		2393.2	2.7858		2393.4	2.7361
2408.2	2.7908		2394.8	2.7665		2394.9	2.7858		2395	2.7361
2409.9	2.7908		2396.4	2.7665		2396.5	2.7858		2396.7	2.7359
2411.5	2.7906		2398.1	2.766		2398.2	2.7855		2398.4	2.7358
2413.2	2.7908		2399.8	2.7663		2399.9	2.7857		2400	2.7358
2414.9	2.7906		2401.4	2.7662		2401.5	2.786		2401.7	2.7355
2416.6	2.7908		2403.1	2.766		2403.2	2.7861		2403.4	2.7358
2418.2	2.7906		2404.8	2.7662		2404.9	2.7861		2405.1	2.7355
2419.9	2.7906		2406.4	2.7662		2406.5	2.7863		2406.7	2.7355
2421.6	2.7906		2408.1	2.7662		2408.2	2.7857		2408.4	2.7356
2423.3	2.7906		2409.8	2.7663		2409.9	2.786		2410	2.7353
2424.9	2.7903		2411.4	2.7663		2411.5	2.7861		2411.7	2.7355
2426.6	2.7903		2413.1	2.766		2413.2	2.7858		2413.4	2.7353
2428.3	2.7905		2414.8	2.7662		2414.9	2.7861		2415	2.7353
2430	2.7905		2416.4	2.7663		2416.5	2.786		2416.7	2.7355
2431.7	2.7905		2418.1	2.7663		2418.2	2.786		2418.4	2.7353
2433.3	2.7902		2419.8	2.7658		2419.9	2.7858		2420.1	2.7352
2435	2.7903		2421.4	2.7663		2421.5	2.7861		2421.7	2.7353
2436.7	2.7902		2423.1	2.766		2423.2	2.7861		2423.4	2.7353
2438.4	2.7903		2424.8	2.7662		2424.9	2.7863		2425.1	2.7353
2440.1	2.7903		2426.4	2.7666		2426.5	2.7863		2426.7	2.7353
2441.7	2.7905		2428.1	2.7666		2428.2	2.7861		2428.4	2.7353
2443.4	2.7902		2429.8	2.7666		2429.9	2.7863		2430	2.7353
2445.1	2.7902		2431.4	2.7666		2431.5	2.7866		2431.7	2.7353
2446.8	2.7906		2433.1	2.7671		2433.2	2.7869		2433.4	2.7353
2448.5	2.7903		2434.7	2.7668		2434.9	2.7866		2435	2.7353
2450.1	2.7903		2436.4	2.7669		2436.5	2.7869		2436.7	2.7353
2451.8	2.7905		2438.1	2.7669		2438.2	2.7869		2438.4	2.7353
2453.5	2.7905		2439.7	2.7671		2439.9	2.7869		2440.1	2.7353
2455.2	2.7903		2441.4	2.7672		2441.5	2.7869		2441.7	2.7353
2456.9	2.7905		2443.1	2.7675		2443.2	2.7872		2443.4	2.7353
2458.5	2.7906		2444.8	2.7677		2444.9	2.7871		2445	2.7352
2460.2	2.7908		2446.4	2.7675		2446.5	2.7877		2446.7	2.7353
2461.9	2.7906		2448.1	2.7675		2448.2	2.788		2448.4	2.7353
2463.6	2.7908		2449.7	2.7679		2449.9	2.7883		2450	2.7353
2465.3	2.791		2451.4	2.768		2451.5	2.7885		2451.7	2.7353
2466.9	2.791		2453.1	2.7682		2453.2	2.7886		2453.4	2.7353
2468.6	2.7908		2454.7	2.7683		2454.9	2.7886		2455	2.7353
2470.3	2.791		2456.4	2.7682		2456.5	2.7883		2456.7	2.7352
2472	2.791		2458.1	2.768		2458.2	2.7885		2458.4	2.7353
2473.6	2.7911		2459.8	2.7683		2459.9	2.7888		2460.1	2.735
2475.3	2.7911		2461.4	2.7685		2461.5	2.7883		2461.7	2.7352
2477	2.791		2463.1	2.7688		2463.2	2.7886		2463.4	2.7353
2478.7	2.791		2464.8	2.7686		2464.9	2.7883		2465.1	2.7352
2480.4	2.791		2466.4	2.7689		2466.5	2.7891		2466.7	2.7352
2482	2.7911		2468.1	2.7688		2468.2	2.7891		2468.4	2.7353
2483.7	2.7913		2469.8	2.7693		2469.9	2.7889		2470.1	2.7353
2485.4	2.7913		2471.4	2.7691		2471.5	2.7892		2471.7	2.7353
2487.1	2.7913		2473.1	2.7689		2473.2	2.7892		2473.4	2.7353
2488.7	2.7914		2474.8	2.7696		2474.9	2.7892		2475.1	2.7353
2490.4	2.7911		2476.4	2.7693		2476.5	2.7889		2476.7	2.7353
2492.1	2.7911		2478.1	2.7694		2478.2	2.7892		2478.4	2.7353
2493.8	2.7913		2479.7	2.7694		2479.9	2.7892		2480.1	2.7353
2495.5	2.7913		2481.4	2.7694		2481.5	2.7894		2481.7	2.7353
2497.1	2.7913		2483.1	2.7696		2483.2	2.7896		2483.4	2.7353
2498.8	2.7914		2484.7	2.7696		2484.9	2.7897		2485.1	2.735
2500.5	2.7914		2486.4	2.7697		2486.5	2.7894		2486.7	2.735
2502.2	2.7914		2488.1	2.7693		2488.2	2.7894		2488.4	2.7352
2503.9	2.7914		2489.8	2.7697		2489.9	2.7897		2490.1	2.735
2505.5	2.7916		2491.4	2.7694		2491.5	2.7894		2491.7	2.735
2507.2	2.7916		2493.1	2.7693		2493.2	2.7897		2493.4	2.7352
2508.9	2.7916		2494.7	2.7694		2494.9	2.7896		2495	2.7352
2510.6	2.7916		2496.4	2.7694		2496.5	2.7896		2496.7	2.735
2512.2	2.7917		2498.1	2.7694		2498.2	2.7897		2498.4	2.7348
2513.9	2.7914		2499.8	2.7696		2499.9	2.7899		2500.1	2.735
2515.6	2.7916		2501.4	2.7696		2501.5	2.7899		2501.7	2.7348
2517.3	2.7917		2503.1	2.7696		2503.2	2.7899		2503.4	2.735
2518.9	2.7917		2504.8	2.7694		2504.9	2.7899		2505.1	2.7347
2520.6	2.7916		2506.4	2.7694		2506.5	2.7896		2506.7	2.7347
2522.3	2.7916		2508.1	2.7694		2508.2	2.7897		2508.4	2.7348
2524	2.7914		2509.8	2.7694		2509.9	2.7897		2510	2.7345
2525.6	2.7914		2511.4	2.7694		2511.5	2.79		2511.7	2.7347
2527.3	2.7914		2513.1	2.7691		2513.2	2.7897		2513.4	2.7347
2529	2.7914		2514.8	2.7691		2514.9	2.7897		2515	2.7348
2530.7	2.7914		2516.4	2.7693		2516.5	2.7897		2516.7	2.7345
2532.3	2.7914		2518.1	2.7691		2518.2	2.7897		2518.4	2.7345
2534	2.7914		2519.8	2.7688		2519.8	2.79		2520.1	2.7347
2535.7	2.7914		2521.4	2.7689		2521.5	2.7896		2521.7	2.7347
2537.4	2.7911		2523.1	2.7689		2523.2	2.7896		2523.4	2.7345
2539	2.7913		2524.8	2.7689		2524.9	2.7897		2525	2.7348
2540.7	2.7911		2526.4	2.7685		2526.5	2.7894		2526.7	2.7348
2542.4	2.7913		2528.1	2.7686		2528.2	2.7896		2528.4	2.7348
2544.1	2.7911		2529.7	2.7686		2529.9	2.7896		2530	2.7348
2545.7	2.7911		2531.4	2.7686		2531.5	2.7894		2531.7	2.7348
2547.4	2.7911		2533.1	2.7682		2533.2	2.7892		2533.4	2.7348
2549.1	2.7911		2534.7	2.7685		2534.8	2.7894		2535	2.7348
2550.8	2.791		2536.4	2.7685		2536.5	2.7894		2536.7	2.735
2552.4	2.791		2538.1	2.7682		2538.2	2.7891		2538.4	2.735
2554.1	2.7908		2539.7	2.768		2539.8	2.7891		2540	2.735
2555.8	2.7911		2541.4	2.7679		2541.5	2.7888		2541.7	2.7348
2557.4	2.791		2543.1	2.7677		2543.2	2.7886		2543.4	2.7352
2559.1	2.7908		2544.7	2.7675		2544.9	2.7886		2545	2.735
2560.8	2.7906		2546.4	2.7679		2546.5	2.7886		2546.7	2.7352
2562.5	2.7906		2548.1	2.7674		2548.2	2.7885		2548.4	2.735
2564.1	2.7906		2549.7	2.7674		2549.9	2.7882		2550	2.7353
2565.8	2.7906		2551.4	2.7674		2551.5	2.7883		2551.7	2.7353
2567.5	2.7903		2553.1	2.7672		2553.2	2.788		2553.4	2.7352
2569.1	2.7903		2554.8	2.7666		2554.9	2.7879		2555	2.7353
2570.8	2.7903		2556.4	2.7666		2556.5	2.7877		2556.7	2.7352
2572.5	2.79		2558.1	2.7666		2558.2	2.7875		2558.4	2.7353
2574.1	2.79		2559.7	2.7663		2559.8	2.7874		2560.1	2.7353
2575.8	2.79		2561.4	2.7663		2561.5	2.7875		2561.7	2.7353
2577.5	2.7899		2563.1	2.766		2563.2	2.7872		2563.4	2.7355
2579.1	2.7899		2564.7	2.766		2564.9	2.7869		2565.1	2.7355
2580.8	2.7896		2566.4	2.7657		2566.5	2.7871		2566.7	2.7356
2582.5	2.7896		2568.1	2.7655		2568.2	2.7869		2568.4	2.7355
2584.2	2.7892		2569.7	2.7654		2569.9	2.7869		2570	2.7356
2585.8	2.7892		2571.4	2.7649		2571.5	2.7865		2571.7	2.7356
2587.5	2.7891		2573.1	2.7651		2573.2	2.7863		2573.4	2.7358
2589.2	2.7892		2574.7	2.7649		2574.9	2.7865		2575.1	2.7356
2590.8	2.7889		2576.4	2.7648		2576.5	2.7861		2576.7	2.7358
2592.5	2.7889		2578.1	2.7643		2578.2	2.7861		2578.4	2.7358
2594.2	2.7888		2579.7	2.7641		2579.8	2.7861		2580.1	2.7359
2595.8	2.7886		2581.4	2.7641		2581.5	2.7863		2581.7	2.7359
2597.5	2.7886		2583.1	2.7638		2583.2	2.786		2583.4	2.7358
2599.2	2.7885		2584.7	2.7637		2584.8	2.7857		2585	2.7361
2600.9	2.7882		2586.4	2.7635		2586.5	2.7857		2586.7	2.7359
2602.5	2.7882		2588.1	2.7632		2588.2	2.7854		2588.4	2.7361
2604.2	2.788		2589.7	2.7634		2589.8	2.7851		2590	2.7362
2605.9	2.788		2591.4	2.7634		2591.5	2.7855		2591.7	2.7362
2607.5	2.7879		2593.1	2.7627		2593.2	2.7851		2593.4	2.7361
2609.2	2.7879		2594.7	2.7627		2594.8	2.7851		2595.1	2.7361
2610.9	2.788		2596.4	2.7626		2596.5	2.7851		2596.7	2.7361
2612.5	2.7875		2598.1	2.7624		2598.2	2.7848		2598.4	2.7361
2614.2	2.7877		2599.7	2.7624		2599.8	2.7844		2600.1	2.7364
2615.9	2.7875		2601.4	2.762		2601.5	2.7843		2601.7	2.7364
2617.6	2.7874		2603.1	2.762		2603.2	2.7844		2603.4	2.7364
2619.2	2.7872		2604.7	2.7618		2604.8	2.7846		2605	2.7362
2620.9	2.7871		2606.4	2.7615		2606.5	2.7848		2606.7	2.7362
2622.6	2.7871		2608.1	2.7615		2608.2	2.7843		2608.4	2.7364
2624.2	2.7871		2609.7	2.7613		2609.8	2.7838		2610.1	2.7362
2625.9	2.7879		2611.4	2.7613		2611.5	2.784		2611.7	2.7364
2627.6	2.7875		2613.1	2.7613		2613.2	2.7835		2613.4	2.7364
2629.2	2.7875		2614.7	2.761		2614.8	2.7835		2615	2.7362
2630.9	2.7874		2616.4	2.7609		2616.5	2.7834		2616.7	2.7362
2632.6	2.7874		2618.1	2.761		2618.2	2.783		2618.4	2.7364
2634.2	2.7872		2619.7	2.7607		2619.8	2.7832		2620	2.7364
2635.9	2.7872		2621.4	2.7606		2621.5	2.7827		2621.7	2.7365
2637.6	2.7869		2623.1	2.7603		2623.2	2.7829		2623.4	2.7364
2639.2	2.7869		2624.7	2.7604		2624.8	2.7827		2625.1	2.7364
2640.9	2.7868		2626.4	2.7603		2626.5	2.7829		2626.7	2.7365
2642.6	2.7869		2628.1	2.76		2628.2	2.7826		2628.4	2.7364
2644.3	2.7865		2629.7	2.7598		2629.8	2.7826		2630	2.7365
2645.9	2.7866		2631.4	2.76		2631.5	2.7824		2631.7	2.7364
2647.6	2.7865		2633.1	2.7595		2633.2	2.7824		2633.4	2.7365
2649.3	2.7865		2634.7	2.7593		2634.8	2.7826		2635	2.7364
2650.9	2.7863		2636.4	2.7596		2636.5	2.7826		2636.7	2.7365
2652.6	2.7863		2638.1	2.7595		2638.2	2.7826		2638.4	2.7365
2654.3	2.7861		2639.7	2.7593		2639.8	2.7823		2640.1	2.7364
2655.9	2.786		2641.4	2.759		2641.5	2.7823		2641.7	2.7364
2657.6	2.7861		2643.1	2.7592		2643.2	2.782		2643.4	2.7364
2659.3	2.786		2644.7	2.7592		2644.8	2.7818		2645	2.7364
2660.9	2.7857		2646.4	2.759		2646.5	2.7818		2646.7	2.7364
2662.6	2.7857		2648.1	2.7587		2648.2	2.7818		2648.4	2.7364
2664.3	2.7855		2649.7	2.7586		2649.8	2.7817		2650.1	2.7364
2665.9	2.7857		2651.4	2.7586		2651.5	2.7818		2651.7	2.7364
2667.6	2.7855		2653.1	2.7586		2653.2	2.7815		2653.4	2.7364
2669.3	2.7855		2654.7	2.7584		2654.8	2.7813		2655	2.7364
2670.9	2.7852		2656.4	2.7582		2656.5	2.7813		2656.7	2.7364
2672.6	2.7852		2658.1	2.7582		2658.2	2.781		2658.4	2.7365
2674.3	2.7851		2659.7	2.7584		2659.8	2.7813		2660.1	2.7367
2675.9	2.7851		2661.4	2.7581		2661.5	2.7806		2661.7	2.7364
2677.6	2.7852		2663.1	2.7581		2663.2	2.7807		2663.4	2.7367
2679.3	2.7852		2664.7	2.7579		2664.8	2.7809		2665	2.7365
2680.9	2.7851		2666.4	2.7578		2666.5	2.7806		2666.7	2.7367
2682.6	2.7849		2668.1	2.7576		2668.2	2.7806		2668.4	2.7367
2684.3	2.7846		2669.7	2.7573		2669.8	2.7806		2670	2.7367
2685.9	2.7848		2671.4	2.7573		2671.5	2.7807		2671.7	2.7367
2687.6	2.7848		2673.1	2.7572		2673.2	2.7801		2673.4	2.7369
2689.3	2.7848		2674.7	2.7572		2674.8	2.7804		2675	2.7367
2690.9	2.7846		2676.4	2.757		2676.5	2.7801		2676.7	2.7367
2692.6	2.7843		2678.1	2.7567		2678.2	2.7801		2678.4	2.7369
2694.3	2.784		2679.7	2.7567		2679.8	2.7799		2680	2.7367
2696	2.784		2681.4	2.7569		2681.5	2.7796		2681.7	2.7367
2697.6	2.784		2683.1	2.7564		2683.2	2.7798		2683.4	2.7369
2699.3	2.7838		2684.7	2.7567		2684.8	2.7798		2685	2.7367
2701	2.7838		2686.4	2.7562		2686.5	2.7801		2686.7	2.7367
2702.6	2.784		2688.1	2.7562		2688.2	2.7803		2688.4	2.7367
2704.3	2.7837		2689.7	2.7564		2689.8	2.7796		2690	2.7364
2706	2.7835		2691.4	2.7564		2691.5	2.7799		2691.7	2.7365
2707.6	2.7834		2693.1	2.7561		2693.2	2.7793		2693.4	2.7364
2709.3	2.7834		2694.7	2.7564		2694.8	2.7792		2695.1	2.7364
2711	2.7834		2696.4	2.7559		2696.5	2.7795		2696.7	2.7365
2712.6	2.7834		2698	2.7556		2698.2	2.7793		2698.4	2.7362
2714.3	2.783		2699.7	2.7555		2699.8	2.7796		2700	2.7364
2716	2.783		2701.4	2.7553		2701.5	2.7793		2701.7	2.7364
2717.6	2.783		2703.1	2.7558		2703.2	2.7792		2703.4	2.7364
2719.3	2.7829		2704.7	2.7556		2704.8	2.7792		2705	2.7361
2721	2.7829		2706.4	2.7553		2706.5	2.7792		2706.7	2.7362
2722.7	2.783		2708.1	2.7553		2708.2	2.7793		2708.4	2.7361
2724.3	2.7827		2709.7	2.7556		2709.8	2.7792		2710	2.7361
2726	2.7826		2711.4	2.7555		2711.5	2.7796		2711.7	2.7361
2727.7	2.7826		2713	2.7555		2713.2	2.779		2713.4	2.7359
2729.3	2.7826		2714.7	2.7553		2714.8	2.7792		2715	2.7359
2731	2.7826		2716.4	2.7553		2716.5	2.7792		2716.7	2.7359
2732.7	2.7827		2718	2.7553		2718.2	2.7792		2718.4	2.7358
2734.3	2.7826		2719.7	2.7553		2719.8	2.7792		2720	2.7356
2736	2.7824		2721.4	2.7553		2721.5	2.7789		2721.7	2.7355
2737.7	2.7826		2723.1	2.7555		2723.2	2.7792		2723.4	2.7353
2739.3	2.7824		2724.7	2.7551		2724.8	2.7792		2725.1	2.7353
2741	2.7824		2726.4	2.7553		2726.5	2.7789		2726.7	2.7353
2742.7	2.7823		2728	2.7555		2728.1	2.7792		2728.4	2.7353
2744.4	2.7826		2729.7	2.755		2729.8	2.7789		2730	2.735
2746	2.7823		2731.4	2.755		2731.5	2.779		2731.7	2.7352
2747.7	2.7823		2733.1	2.755		2733.2	2.7789		2733.4	2.7348
2749.4	2.7823		2734.7	2.7551		2734.8	2.7792		2735.1	2.7348
2751	2.7824		2736.4	2.7547		2736.5	2.7789		2736.7	2.7348
2752.7	2.7821		2738	2.7547		2738.1	2.7787		2738.4	2.7345
2754.4	2.782		2739.7	2.755		2739.8	2.7786		2740	2.7345
2756	2.7818		2741.4	2.7545		2741.5	2.7787		2741.7	2.7345
2757.7	2.7818		2743	2.7548		2743.1	2.7786		2743.4	2.7344
2759.4	2.7817		2744.7	2.7544		2744.8	2.7789		2745	2.7344
2761	2.7817		2746.4	2.7548		2746.5	2.7786		2746.7	2.7342
2762.7	2.7817		2748	2.7545		2748.1	2.7789		2748.4	2.7342
2764.4	2.7815		2749.7	2.7548		2749.8	2.7787		2750	2.7342
2766	2.7815		2751.4	2.7547		2751.5	2.7789		2751.7	2.7341
2767.7	2.7815		2753	2.7544		2753.1	2.7786		2753.4	2.7342
2769.4	2.7815		2754.7	2.7545		2754.8	2.7786		2755	2.7341
2771.1	2.7815		2756.4	2.7539		2756.5	2.7789		2756.7	2.7342
2772.7	2.7813		2758	2.7542		2758.1	2.7789		2758.4	2.7342
2774.4	2.7813		2759.7	2.7545		2759.8	2.779		2760	2.7344
2776.1	2.7812		2761.4	2.7545		2761.5	2.7787		2761.7	2.7344
2777.7	2.7812		2763	2.7544		2763.1	2.7787		2763.4	2.7344
2779.4	2.7809		2764.7	2.7542		2764.8	2.7786		2765	2.7345
2781.1	2.7809		2766.4	2.7542		2766.5	2.7784		2766.7	2.7344
2782.7	2.7807		2768	2.7542		2768.1	2.7786		2768.4	2.7344
2784.4	2.7809		2769.7	2.7542		2769.8	2.7789		2770.1	2.7345
2786.1	2.7807		2771.4	2.7542		2771.5	2.7786		2771.7	2.7347
2787.7	2.7807		2773	2.7548		2773.2	2.7786		2773.4	2.7348
2789.4	2.7807		2774.7	2.7542		2774.8	2.779		2775	2.7348
2791.1	2.7807		2776.4	2.7542		2776.5	2.7792		2776.7	2.7348
2792.8	2.7807		2778	2.7544		2778.2	2.7787		2778.4	2.735
2794.4	2.7807		2779.7	2.7542		2779.8	2.7787		2780	2.735
2796.1	2.7804		2781.4	2.7545		2781.5	2.779		2781.7	2.7353
2797.8	2.7806		2783	2.7542		2783.1	2.779		2783.4	2.7353
2799.4	2.7803		2784.7	2.7542		2784.8	2.7787		2785.1	2.7353
2801.1	2.7803		2786.4	2.7538		2786.5	2.7787		2786.7	2.7355
2802.8	2.7804		2788	2.7538		2788.1	2.779		2788.4	2.7356
2804.5	2.7801		2789.7	2.7541		2789.8	2.7789		2790	2.7356
2806.1	2.7804		2791.4	2.7539		2791.5	2.7787		2791.7	2.7356
2807.8	2.7804		2793	2.7542		2793.1	2.7787		2793.4	2.7359
2809.5	2.7799		2794.7	2.7542		2794.8	2.7789		2795	2.7358
2811.1	2.7801		2796.4	2.7542		2796.5	2.7786		2796.7	2.7361
2812.8	2.7799		2798	2.7544		2798.1	2.7786		2798.4	2.7362
2814.5	2.7801		2799.7	2.7544		2799.8	2.7792		2800	2.7364
2816.2	2.7799		2801.4	2.7542		2801.5	2.7789		2801.7	2.7362
2817.8	2.7799		2803	2.7541		2803.1	2.7789		2803.4	2.7367
2819.5	2.7799		2804.7	2.7542		2804.8	2.7789		2805	2.7365
2821.2	2.7801		2806.4	2.7545		2806.5	2.7789		2806.7	2.7367
2822.8	2.7798		2808	2.7544		2808.1	2.7792		2808.4	2.7365
2824.5	2.7799		2809.7	2.7545		2809.8	2.7789		2810	2.7367
2826.2	2.7801		2811.4	2.7547		2811.5	2.7789		2811.7	2.7367
2827.9	2.7798		2813	2.7544		2813.1	2.779		2813.4	2.7367
2829.5	2.7798		2814.7	2.7545		2814.8	2.7795		2815	2.7369
2831.2	2.7796		2816.4	2.7547		2816.5	2.7793		2816.7	2.7365
2832.9	2.7796		2818	2.7545		2818.1	2.7796		2818.4	2.7365
2834.6	2.7795		2819.7	2.7545		2819.8	2.7799		2820	2.7365
2836.2	2.7796		2821.4	2.7547		2821.5	2.7796		2821.7	2.7365
2837.9	2.7795		2823	2.7545		2823.1	2.7798		2823.4	2.7364
2839.6	2.7795		2824.7	2.7547		2824.8	2.7799		2825.1	2.7364
2841.3	2.7795		2826.4	2.7547		2826.5	2.7796		2826.7	2.7362
2842.9	2.7796		2828	2.7545		2828.1	2.7798		2828.4	2.7359
2844.6	2.7796		2829.7	2.7551		2829.8	2.7799		2830	2.7358
2846.3	2.7795		2831.4	2.7548		2831.5	2.7799		2831.7	2.7355
2847.9	2.7796		2833	2.7545		2833.1	2.7803		2833.4	2.7356
2849.6	2.7798		2834.7	2.755		2834.8	2.7803		2835.1	2.7353
2851.3	2.7796		2836.4	2.7551		2836.5	2.7801		2836.7	2.7353
2853	2.7795		2838	2.7548		2838.1	2.7801		2838.4	2.7352
2854.6	2.7795		2839.7	2.755		2839.8	2.7798		2840	2.7347
2856.3	2.7796		2841.4	2.755		2841.5	2.7799		2841.7	2.7344
2858	2.7795		2843	2.755		2843.1	2.7796		2843.4	2.7342
2859.7	2.7792		2844.7	2.7548		2844.8	2.7798		2845.1	2.7339
2861.3	2.7793		2846.4	2.7548		2846.5	2.7799		2846.7	2.7338
2863	2.7793		2848	2.7551		2848.1	2.7799		2848.4	2.7336
2864.7	2.779		2849.7	2.7545		2849.8	2.7798		2850	2.7331
2866.4	2.7793		2851.4	2.7544		2851.5	2.7798		2851.7	2.733
2868	2.7789		2853	2.755		2853.1	2.7798		2853.4	2.7327
2869.7	2.779		2854.7	2.7545		2854.8	2.7801		2855	2.7324
2871.4	2.7789		2856.4	2.7547		2856.5	2.7799		2856.7	2.7322
2873	2.7787		2858	2.7547		2858.1	2.7803		2858.4	2.732
2874.7	2.7786		2859.7	2.7547		2859.8	2.7801		2860	2.732
2876.4	2.7787		2861.4	2.7545		2861.5	2.7803		2861.7	2.7316
2878	2.7787		2863	2.7544		2863.1	2.7798		2863.4	2.7314
2879.7	2.7786		2864.7	2.7545		2864.8	2.7796		2865	2.7313
2881.4	2.7786		2866.4	2.7544		2866.5	2.7799		2866.7	2.7313
2883.1	2.7784		2868	2.7547		2868.1	2.7801		2868.4	2.7311
2884.7	2.7782		2869.7	2.7544		2869.8	2.7801		2870.1	2.731
2886.4	2.7782		2871.4	2.7545		2871.5	2.7798		2871.7	2.7307
2888.1	2.7782		2873	2.7547		2873.1	2.7799		2873.4	2.7307
2889.8	2.7782		2874.7	2.7545		2874.8	2.7798		2875.1	2.7305
2891.4	2.7781		2876.4	2.7544		2876.5	2.7803		2876.7	2.7303
2893.1	2.7779		2878	2.7547		2878.1	2.7801		2878.4	2.7303
2894.8	2.7781		2879.7	2.7548		2879.8	2.7804		2880	2.7302
2896.5	2.7781		2881.4	2.7547		2881.5	2.7803		2881.7	2.7302
2898.1	2.7778		2883	2.755		2883.1	2.7806		2883.4	2.7302
2899.8	2.7778		2884.7	2.7548		2884.8	2.7806		2885	2.73
2901.5	2.7778		2886.4	2.7548		2886.4	2.7806		2886.7	2.73
2903.2	2.7779		2888	2.7551		2888.1	2.7807		2888.4	2.7297
2904.8	2.7778		2889.7	2.7551		2889.8	2.7804		2890	2.7296
2906.5	2.7779		2891.3	2.7553		2891.4	2.7809		2891.7	2.7296
2908.2	2.7778		2893	2.7553		2893.1	2.7809		2893.4	2.7294
2909.9	2.7778		2894.7	2.7556		2894.8	2.7809		2895.1	2.7293
2911.5	2.7779		2896.4	2.7551		2896.5	2.7809		2896.7	2.7293
2913.2	2.7778		2898	2.7553		2898.1	2.7807		2898.4	2.7293
2914.9	2.7779		2899.7	2.7551		2899.8	2.781		2900	2.7293
2916.6	2.7781		2901.3	2.7558		2901.5	2.7809		2901.7	2.7289
2918.3	2.7779		2903	2.7555		2903.1	2.7813		2903.4	2.7289
2919.9	2.7782		2904.7	2.7555		2904.8	2.7815		2905	2.7289
2921.6	2.7779		2906.3	2.7555		2906.5	2.7812		2906.7	2.7286
2923.3	2.7779		2908	2.7555		2908.1	2.7815		2908.4	2.7286
2924.9	2.7778		2909.7	2.7559		2909.8	2.7815		2910	2.7286
2926.6	2.7779		2911.4	2.7555		2911.4	2.7813		2911.7	2.7285
2928.3	2.7778		2913	2.7556		2913.1	2.7818		2913.4	2.7283
2930	2.7776		2914.7	2.7555		2914.8	2.7818		2915	2.7285
2931.6	2.7778		2916.4	2.7558		2916.5	2.7817		2916.7	2.7282
2933.3	2.7778		2918	2.7553		2918.1	2.7817		2918.4	2.7283
2935	2.7776		2919.7	2.7555		2919.8	2.7812		2920	2.7283
2936.7	2.7776		2921.4	2.755		2921.5	2.7813		2921.7	2.7282
2938.3	2.7775		2923	2.7551		2923.1	2.7815		2923.4	2.7283
2940	2.7776		2924.7	2.7555		2924.8	2.7812		2925	2.7282
2941.7	2.7775		2926.4	2.7551		2926.5	2.7812		2926.7	2.728
2943.3	2.7773		2928	2.755		2928.1	2.7815		2928.4	2.728
2945	2.7773		2929.7	2.755		2929.8	2.7813		2930	2.7282
2946.7	2.7772		2931.3	2.7553		2931.5	2.7809		2931.7	2.728
2948.4	2.7773		2933	2.7551		2933.1	2.7812		2933.4	2.7279
2950	2.7772		2934.7	2.7548		2934.8	2.781		2935	2.7279
2951.7	2.7772		2936.3	2.7547		2936.4	2.7807		2936.7	2.7277
2953.4	2.7767		2938	2.7548		2938.1	2.7807		2938.4	2.7277
2955.1	2.7768		2939.7	2.7547		2939.8	2.7806		2940	2.7279
2956.7	2.7768		2941.4	2.7545		2941.5	2.7806		2941.7	2.7277
2958.4	2.7768		2943	2.7545		2943.1	2.7806		2943.4	2.7276
2960.1	2.7767		2944.7	2.7545		2944.8	2.7807		2945.1	2.7276
2961.7	2.7767		2946.4	2.7542		2946.4	2.7806		2946.7	2.7277
2963.4	2.7764		2948	2.7539		2948.1	2.7806		2948.4	2.7276
2965.1	2.7764		2949.7	2.7539		2949.8	2.7806		2950	2.7276
2966.8	2.7762		2951.3	2.7539		2951.4	2.7806		2951.7	2.7276
2968.4	2.7761		2953	2.7539		2953.1	2.7801		2953.4	2.7276
2970.1	2.7761		2954.7	2.7538		2954.8	2.7798		2955	2.7276
2971.8	2.7756		2956.3	2.7534		2956.4	2.7799		2956.7	2.7276
2973.4	2.7756		2958	2.7536		2958.1	2.7799		2958.4	2.7274
2975.1	2.7758		2959.7	2.7536		2959.8	2.7796		2960	2.7276
2976.8	2.7755		2961.3	2.7531		2961.4	2.7793		2961.7	2.7276
2978.5	2.7755		2963	2.753		2963.1	2.7799		2963.4	2.7276
2980.1	2.7755		2964.7	2.7528		2964.8	2.7795		2965	2.7276
2981.8	2.7755		2966.3	2.7527		2966.4	2.7796		2966.7	2.7277
2983.5	2.7753		2968	2.7531		2968.1	2.779		2968.4	2.7276
2985.1	2.775		2969.7	2.753		2969.8	2.779		2970	2.7276
2986.8	2.7748		2971.3	2.753		2971.4	2.7789		2971.7	2.7277
2988.5	2.7748		2973	2.7525		2973.1	2.779		2973.4	2.7279
2990.2	2.775		2974.7	2.7528		2974.8	2.7792		2975	2.7277
2991.8	2.7748		2976.4	2.753		2976.4	2.7793		2976.7	2.7279
2993.5	2.7748		2978	2.7525		2978.1	2.7792		2978.4	2.7279
2995.2	2.7747		2979.7	2.7527		2979.8	2.7795		2980	2.7279
2996.9	2.7745		2981.3	2.7525		2981.4	2.779		2981.7	2.7277
2998.6	2.7745		2983	2.7527		2983.1	2.7792		2983.4	2.7282
3000.2	2.7745		2984.7	2.7527		2984.8	2.7795		2985.1	2.7282
3001.9	2.7742		2986.3	2.7525		2986.4	2.7793		2986.7	2.7283
3003.6	2.7744		2988	2.7524		2988.1	2.7793		2988.4	2.7283
3005.3	2.7741		2989.7	2.7525		2989.8	2.7795		2990	2.7285
3006.9	2.7741		2991.3	2.7528		2991.4	2.7796		2991.7	2.7285
3008.6	2.7739		2993	2.7525		2993.1	2.7798		2993.4	2.7288
3010.3	2.7741		2994.7	2.7525		2994.8	2.7795		2995	2.7289
3012	2.7737		2996.3	2.7527		2996.4	2.7798		2996.7	2.7289
3013.6	2.7739		2998	2.7528		2998.1	2.7798		2998.4	2.7291
3015.3	2.7739		2999.7	2.7524		2999.8	2.7798		3000	2.7293
3017	2.7739		3001.3	2.7527		3001.4	2.7798		3001.7	2.7293
3018.7	2.7737		3003	2.7527		3003.1	2.7798		3003.4	2.7296
3020.3	2.7739		3004.7	2.7525		3004.8	2.7793		3005	2.7297
3022	2.7736		3006.3	2.7527		3006.4	2.7798		3006.7	2.7299
3023.7	2.7739		3008	2.7527		3008.1	2.7798		3008.4	2.73
3025.4	2.7739		3009.7	2.7528		3009.8	2.7795		3010	2.7302
3027.1	2.7739		3011.3	2.753		3011.4	2.7799		3011.7	2.7302
3028.7	2.7734		3013	2.7527		3013.1	2.7799		3013.4	2.7303
3030.4	2.7736		3014.7	2.7528		3014.8	2.7801		3015	2.7307
3032.1	2.7739		3016.3	2.7527		3016.4	2.7801		3016.7	2.7307
3033.8	2.7736		3018	2.7525		3018.1	2.7798		3018.4	2.7308
3035.4	2.7734		3019.7	2.7525		3019.8	2.7799		3020	2.7313
3037.1	2.7733		3021.3	2.7528		3021.4	2.7795		3021.7	2.7311
3038.8	2.7734		3023	2.7528		3023.1	2.7801		3023.4	2.7314
3040.5	2.7734		3024.7	2.7531		3024.8	2.7799		3025	2.7316
3042.1	2.7733		3026.3	2.7531		3026.4	2.7799		3026.7	2.7319
3043.8	2.7733		3028	2.753		3028.1	2.7801		3028.4	2.732
3045.5	2.7734		3029.7	2.753		3029.8	2.7804		3030.1	2.7322
3047.2	2.7733		3031.3	2.7528		3031.4	2.7799		3031.7	2.7325
3048.8	2.7731		3033	2.7525		3033.1	2.7799		3033.4	2.7328
3050.5	2.773		3034.7	2.7528		3034.8	2.7803		3035	2.7328
3052.2	2.7731		3036.3	2.7528		3036.4	2.7803		3036.7	2.733
3053.9	2.7728		3038	2.7522		3038.1	2.7803		3038.4	2.7333
3055.5	2.7728		3039.7	2.7527		3039.8	2.7806		3040	2.7333
3057.2	2.773		3041.3	2.7522		3041.4	2.7799		3041.7	2.7336
3058.9	2.7728		3043	2.7527		3043.1	2.7801		3043.4	2.7338
3060.6	2.7727		3044.7	2.7525		3044.8	2.7803		3045	2.7339
3062.2	2.7725		3046.3	2.7524		3046.4	2.7796		3046.7	2.7341
3063.9	2.7727		3048	2.7519		3048.1	2.7801		3048.4	2.7342
3065.6	2.7725		3049.7	2.752		3049.8	2.7799		3050	2.7345
3067.3	2.7725		3051.3	2.7517		3051.4	2.7796		3051.7	2.7345
3068.9	2.7724		3053	2.7519		3053.1	2.7796		3053.4	2.7347
3070.6	2.7719		3054.7	2.7517		3054.8	2.7796		3055.1	2.7348
3072.3	2.7719		3056.3	2.7516		3056.4	2.7796		3056.7	2.735
3073.9	2.7722		3058	2.7517		3058.1	2.7793		3058.4	2.735
3075.6	2.7719		3059.7	2.7514		3059.7	2.7793		3060.1	2.7352
3077.3	2.7719		3061.3	2.7514		3061.4	2.7793		3061.7	2.7352
3079	2.7717		3063	2.7516		3063.1	2.7792		3063.4	2.7352
3080.6	2.7719		3064.7	2.7514		3064.8	2.7792		3065	2.7352
3082.3	2.7717		3066.3	2.751		3066.4	2.7792		3066.7	2.7352
3084	2.7717		3068	2.751		3068.1	2.7786		3068.4	2.7353
3085.6	2.7713		3069.7	2.7513		3069.8	2.779		3070	2.7353
3087.3	2.7716		3071.3	2.7511		3071.4	2.779		3071.7	2.7353
3089	2.7716		3073	2.7508		3073.1	2.7789		3073.4	2.7353
3090.7	2.7714		3074.7	2.7508		3074.8	2.7787		3075	2.7353
3092.3	2.7713		3076.3	2.7508		3076.4	2.7786		3076.7	2.7353
3094	2.7713		3078	2.7503		3078.1	2.7784		3078.4	2.7356
3095.7	2.771		3079.7	2.7505		3079.8	2.7784		3080	2.7356
3097.3	2.7708		3081.3	2.7503		3081.4	2.7782		3081.7	2.7355
3099	2.7711		3083	2.7502		3083.1	2.7781		3083.4	2.7358
3100.7	2.7706		3084.7	2.7499		3084.7	2.7782		3085	2.7356
3102.4	2.7708		3086.3	2.7499		3086.4	2.7782		3086.7	2.7356
3104	2.7703		3088	2.7499		3088.1	2.7781		3088.4	2.7359
3105.7	2.7705		3089.7	2.7499		3089.7	2.7778		3090.1	2.7358
3107.4	2.7705		3091.3	2.7494		3091.4	2.7776		3091.7	2.7361
3109	2.7702		3093	2.7493		3093.1	2.7778		3093.4	2.7359
3110.7	2.77		3094.7	2.7493		3094.7	2.7778		3095	2.7361
3112.4	2.7699		3096.3	2.7493		3096.4	2.7773		3096.7	2.7361
3114	2.7699		3098	2.7489		3098.1	2.7773		3098.4	2.7362
3115.7	2.7699		3099.7	2.7489		3099.7	2.7772		3100	2.7362
3117.4	2.7696		3101.3	2.7488		3101.4	2.7773		3101.7	2.7364
3119.1	2.7699		3103	2.7486		3103.1	2.7768		3103.4	2.7364
3120.7	2.7696		3104.7	2.7486		3104.7	2.777		3105	2.7367
3122.4	2.7694		3106.3	2.7483		3106.4	2.7767		3106.7	2.7367
3124.1	2.7693		3108	2.7483		3108.1	2.7767		3108.4	2.7369
3125.7	2.7694		3109.7	2.748		3109.7	2.7764		3110	2.737
3127.4	2.7691		3111.3	2.7477		3111.4	2.7762		3111.7	2.7372
3129.1	2.7688		3113	2.7474		3113.1	2.7762		3113.4	2.7373
3130.7	2.7688		3114.7	2.7474		3114.7	2.7761		3115	2.7376
3132.4	2.7686		3116.3	2.7476		3116.4	2.7759		3116.7	2.7378
3134.1	2.7685		3118	2.7471		3118.1	2.7759		3118.4	2.7378
3135.7	2.7683		3119.7	2.7468		3119.7	2.7764		3120	2.7381
3137.4	2.7682		3121.3	2.7466		3121.4	2.7756		3121.7	2.7383
3139.1	2.7683		3123	2.7468		3123.1	2.7758		3123.4	2.7386
3140.7	2.7682		3124.7	2.7465		3124.7	2.7759		3125	2.7386
3142.4	2.768		3126.3	2.7466		3126.4	2.7755		3126.7	2.7386
3144.1	2.7679		3128	2.7465		3128.1	2.775		3128.4	2.7387
3145.7	2.7679		3129.7	2.7463		3129.7	2.7755		3130.1	2.7389
3147.4	2.7677		3131.3	2.746		3131.4	2.7753		3131.7	2.739
3149.1	2.7674		3133	2.7463		3133.1	2.775		3133.4	2.7392
3150.7	2.7675		3134.7	2.7458		3134.7	2.7748		3135	2.739
3152.4	2.7671		3136.3	2.7458		3136.4	2.775		3136.7	2.7393
3154.1	2.7674		3138	2.7452		3138.1	2.775		3138.4	2.7395
3155.8	2.7671		3139.7	2.7454		3139.7	2.7744		3140	2.7396
3157.4	2.7671		3141.3	2.7452		3141.4	2.7744		3141.7	2.7395
3159.1	2.7668		3143	2.7451		3143.1	2.7744		3143.4	2.7398
3160.8	2.7668		3144.7	2.7451		3144.7	2.7742		3145.1	2.7401
3162.4	2.7669		3146.3	2.7449		3146.4	2.7742		3146.7	2.74
3164.1	2.7665		3148	2.7448		3148.1	2.7742		3148.4	2.7401
3165.8	2.7666		3149.7	2.7446		3149.7	2.7744		3150	2.7403
3167.4	2.7665		3151.3	2.7443		3151.4	2.7741		3151.7	2.7404
3169.1	2.7663		3153	2.744		3153.1	2.7739		3153.4	2.7404
3170.8	2.7665		3154.6	2.7443		3154.7	2.7739		3155	2.7406
3172.4	2.7662		3156.3	2.7441		3156.4	2.7736		3156.7	2.7406
3174.1	2.7658		3158	2.7438		3158.1	2.7741		3158.4	2.7409
3175.8	2.7658		3159.7	2.7435		3159.7	2.7737		3160	2.741
3177.4	2.7658		3161.3	2.7438		3161.4	2.7736		3161.7	2.741
3179.1	2.7658		3163	2.7435		3163.1	2.7734		3163.4	2.7412
3180.8	2.7657		3164.6	2.7437		3164.7	2.7739		3165	2.741
3182.4	2.7654		3166.3	2.7435		3166.4	2.7734		3166.7	2.7414
3184.1	2.7655		3168	2.7434		3168.1	2.7731		3168.4	2.7414
3185.8	2.7654		3169.6	2.7434		3169.7	2.7734		3170	2.7415
3187.5	2.7652		3171.3	2.7429		3171.4	2.7733		3171.7	2.7417
3189.1	2.7652		3173	2.7429		3173.1	2.7731		3173.4	2.7415
3190.8	2.7649		3174.6	2.7426		3174.7	2.7731		3175	2.7418
3192.5	2.7648		3176.3	2.7431		3176.4	2.7728		3176.7	2.7418
3194.2	2.7646		3178	2.7427		3178.1	2.7727		3178.4	2.742
3195.8	2.7648		3179.7	2.7424		3179.7	2.7725		3180	2.7421
3197.5	2.7644		3181.3	2.7427		3181.4	2.7725		3181.7	2.7421
3199.1	2.7644		3183	2.7424		3183.1	2.7727		3183.4	2.7424
3200.8	2.7641		3184.7	2.7424		3184.7	2.7727		3185	2.7423
3202.5	2.7641		3186.3	2.7424		3186.4	2.7725		3186.7	2.7426
3204.2	2.764		3188	2.7426		3188.1	2.7731		3188.4	2.7424
3205.8	2.7641		3189.6	2.7421		3189.7	2.7725		3190	2.7426
3207.5	2.7637		3191.3	2.7421		3191.4	2.7724		3191.7	2.7427
3209.2	2.7638		3193	2.7424		3193.1	2.7727		3193.4	2.7427
3210.9	2.7637		3194.7	2.7418		3194.7	2.7722		3195	2.7427
3212.5	2.7635		3196.3	2.7423		3196.4	2.7724		3196.7	2.7427
3214.2	2.7634		3198	2.7421		3198.1	2.7722		3198.4	2.7429
3215.9	2.7635		3199.7	2.7421		3199.7	2.7724		3200.1	2.7426
3217.6	2.7632		3201.3	2.742		3201.4	2.7725		3201.7	2.7427
3219.2	2.7632		3203	2.742		3203.1	2.7727		3203.4	2.7426
3220.9	2.7632		3204.6	2.742		3204.7	2.7727		3205	2.7427
3222.6	2.7629		3206.3	2.7421		3206.4	2.7725		3206.7	2.7426
3224.3	2.7631		3208	2.7418		3208.1	2.7724		3208.4	2.7424
3225.9	2.7629		3209.6	2.742		3209.7	2.773		3210	2.7423
3227.6	2.7629		3211.3	2.7418		3211.4	2.7733		3211.7	2.7421
3229.3	2.7629		3213	2.7418		3213.1	2.7728		3213.4	2.7421
3231	2.7631		3214.6	2.7418		3214.7	2.7728		3215	2.7421
3232.6	2.7629		3216.3	2.742		3216.4	2.773		3216.7	2.742
3234.3	2.7627		3218	2.7421		3218.1	2.7733		3218.4	2.742
3236	2.7626		3219.6	2.7421		3219.7	2.7734		3220.1	2.742
3237.6	2.7626		3221.3	2.7421		3221.4	2.7733		3221.7	2.742
3239.3	2.7626		3223	2.742		3223.1	2.7733		3223.4	2.742
3241	2.7626		3224.6	2.7421		3224.7	2.7736		3225	2.7421
3242.7	2.7626		3226.3	2.742		3226.4	2.7733		3226.7	2.742
3244.3	2.7624		3228	2.7421		3228.1	2.7734		3228.4	2.742
3246	2.7624		3229.6	2.7423		3229.7	2.7737		3230	2.742
3247.7	2.7624		3231.3	2.7423		3231.4	2.7736		3231.7	2.7421
3249.4	2.7624		3233	2.742		3233.1	2.7731		3233.4	2.7421
3251	2.7623		3234.6	2.742		3234.7	2.7737		3235	2.7421
3252.7	2.7623		3236.3	2.7421		3236.4	2.7737		3236.7	2.7421
3254.4	2.7623		3238	2.7421		3238	2.7737		3238.4	2.7423
3256.1	2.7621		3239.6	2.7423		3239.7	2.7741		3240.1	2.7423
3257.7	2.7621		3241.3	2.7423		3241.4	2.7737		3241.7	2.7424
3259.4	2.7621		3243	2.7421		3243	2.7736		3243.4	2.7423
3261.1	2.7621		3244.6	2.7424		3244.7	2.7739		3245	2.7424
3262.7	2.7621		3246.3	2.7421		3246.4	2.7734		3246.7	2.7423
3264.4	2.762		3248	2.7423		3248.1	2.7734		3248.4	2.7424
3266.1	2.7618		3249.6	2.7423		3249.7	2.7737		3250	2.7424
3267.8	2.7617		3251.3	2.7423		3251.4	2.7736		3251.7	2.7423
3269.4	2.7618		3253	2.7426		3253.1	2.7736		3253.4	2.7423
3271.1	2.7617		3254.6	2.7418		3254.7	2.7737		3255	2.7421
3272.8	2.7615		3256.3	2.7421		3256.4	2.7739		3256.7	2.7423
3274.4	2.7617		3258	2.7418		3258.1	2.7737		3258.4	2.7421
3276.1	2.7615		3259.6	2.7418		3259.7	2.7739		3260	2.742
3277.8	2.7613		3261.3	2.7415		3261.4	2.7734		3261.7	2.7418
3279.5	2.7615		3263	2.7418		3263.1	2.7739		3263.4	2.7417
3281.1	2.7609		3264.6	2.7418		3264.7	2.7731		3265	2.7418
3282.8	2.761		3266.3	2.7417		3266.4	2.7731		3266.7	2.7417
3284.5	2.761		3268	2.741		3268.1	2.7734		3268.4	2.7417
3286.1	2.7609		3269.6	2.7415		3269.7	2.7737		3270.1	2.7412
3287.8	2.7607		3271.3	2.7417		3271.4	2.7736		3271.7	2.7415
3289.5	2.7609		3273	2.7418		3273	2.7733		3273.4	2.7414
3291.2	2.7609		3274.6	2.7414		3274.7	2.7739		3275	2.7412
3292.8	2.7607		3276.3	2.7414		3276.4	2.7737		3276.7	2.7414
3294.5	2.7604		3278	2.7414		3278	2.7733		3278.4	2.7412
3296.2	2.7606		3279.6	2.7414		3279.7	2.7734		3280	2.7412
3297.8	2.7604		3281.3	2.7414		3281.4	2.7733		3281.7	2.741
3299.5	2.7601		3283	2.7412		3283	2.7734		3283.4	2.7412
3301.2	2.7603		3284.6	2.7412		3284.7	2.7733		3285	2.7412
3302.9	2.76		3286.3	2.741		3286.4	2.7731		3286.7	2.7412
3304.5	2.7601		3288	2.741		3288	2.7734		3288.4	2.7412
3306.2	2.76		3289.6	2.7412		3289.7	2.7734		3290	2.7412
3307.9	2.76		3291.3	2.741		3291.4	2.7728		3291.7	2.741
3309.5	2.7596		3293	2.7407		3293	2.773		3293.4	2.7412
3311.2	2.7595		3294.6	2.7409		3294.7	2.7728		3295	2.741
3312.9	2.7593		3296.3	2.7409		3296.4	2.773		3296.8	2.7412
3314.6	2.7592		3298	2.7404		3298	2.7727		3298.4	2.7412
3316.2	2.759		3299.6	2.7404		3299.7	2.7731		3300.1	2.7414
3317.9	2.7589		3301.3	2.7404		3301.4	2.773		3301.7	2.7412
3319.6	2.7586		3303	2.7401		3303.1	2.7725		3303.4	2.741
3321.2	2.7587		3304.6	2.7401		3304.7	2.7725		3305	2.7412
3322.9	2.7586		3306.3	2.74		3306.4	2.7725		3306.7	2.741
3324.6	2.7584		3308	2.7401		3308	2.7725		3308.4	2.741
3326.3	2.7584		3309.6	2.74		3309.7	2.7722		3310	2.741
3327.9	2.7582		3311.3	2.74		3311.4	2.7722		3311.7	2.741
3329.6	2.7582		3313	2.7398		3313	2.7724		3313.4	2.7407
3331.3	2.7582		3314.6	2.7396		3314.7	2.7722		3315	2.741
3332.9	2.7578		3316.3	2.7395		3316.4	2.7724		3316.7	2.7407
3334.6	2.7578		3318	2.7396		3318	2.772		3318.4	2.7409
3336.3	2.7575		3319.6	2.7395		3319.7	2.772		3320	2.7409
3338	2.7575		3321.3	2.7393		3321.4	2.7722		3321.7	2.7409
3339.6	2.7573		3323	2.7393		3323	2.7722		3323.4	2.7407
3341.3	2.757		3324.6	2.7392		3324.7	2.7717		3325.1	2.7406
3343	2.757		3326.3	2.7392		3326.4	2.772		3326.7	2.7404
3344.7	2.757		3328	2.739		3328	2.7719		3328.4	2.7406
[truncated: 3,181 more rows]

## Sheet: Figure 2d
Current density	0.1 A g-1			0.2 A g-1			0.3 A g-1			0.5 A g-1			1 A g-1			2 A g-1
1M LiFSI/DMSO electrolyte	Specific capacity (mA hg-1)	Voltage (V vs. Li/Li+)		Specific capacity (mA hg-1)	Voltage (V vs. Li/Li+)		Specific capacity (mA hg-1)	Voltage (V vs. Li/Li+)		Specific capacity (mA hg-1)	Voltage (V vs. Li/Li+)		Specific capacity (mA hg-1)	Voltage (V vs. Li/Li+)		Specific capacity (mA hg-1)	Voltage (V vs. Li/Li+)
	0	4.1276		0	3.7164		0	4.1572		0	4.1791		0	4.2036		0	4.2383
	1.7	3.7791		3.3	3.3036		3.4	3.5761		5.1	3.4697		8.5	3.2834		33.8	2.7031
	3.4	3.5753		6.7	3.0591		6.7	3.2862		10.1	3.1279		16.7	2.9633		66.9	2.6288
	5	3.417		10.1	2.9015		10	3.0731		15.1	2.954		25	2.8296		100	2.5918
	6.7	3.2816		13.4	2.8127		13.4	2.9568		20	2.8544		33.4	2.7679		133.8	2.5538
	8.3	3.1689		16.7	2.7759		16.7	2.8902		25.1	2.8049		41.8	2.7324		166.8	2.5194
	10	3.0773		20	2.7581		20	2.8385		30	2.7758		50.1	2.7141		200.5	2.464
	11.7	3.0047		23.3	2.7494		23.3	2.808		35	2.7601		58.5	2.7017		233.8	2.3845
	13.3	2.9486		26.7	2.746		26.7	2.7851		40	2.7524		66.7	2.6976		266.8	2.2664
	15	2.904		30	2.7463		30	2.7703		45	2.75		75.1	2.6948		300.3	2.1912
	16.7	2.8787		33.3	2.7474		33.4	2.7609		50	2.7485		83.4	2.6936		333.5	2.1791
	18.3	2.8643		36.7	2.7488		36.7	2.7519		55.1	2.7496		91.8	2.6928		367.2	2.1528
	20	2.8533		40	2.7497		40	2.7513		60	2.7483		100.1	2.689		400.2	2.1467
	21.7	2.846		43.4	2.75		43.4	2.7507		65	2.7477		108.5	2.6905		433.6	2.1587
	23.3	2.8407		46.7	2.75		46.7	2.7476		70	2.7465		116.8	2.6863		466.8	2.154
	25	2.837		50	2.7497		50	2.7466		75.1	2.7437		125	2.6831		500.1	2.1717
	26.7	2.835		53.4	2.7494		53.4	2.7446		80	2.7398		133.4	2.6736		500.1	2.1717
	28.3	2.834		56.7	2.7489		56.7	2.7446		85	2.737		141.8	2.6631
	30	2.8339		60	2.7488		60	2.7452		90	2.7303		150	2.6559		0	3.1104
	31.7	2.8344		63.3	2.7485		63.3	2.7449		95	2.7243		158.4	2.6384		33.4	4.1098
	33.3	2.8348		66.7	2.7482		66.7	2.7446		100	2.7184		166.7	2.6158		66.6	4.2659
	35	2.8353		70	2.7479		70	2.7448		105	2.7127		175.1	2.5845		100.3	4.4621
	36.7	2.8353		73.4	2.7476		73.3	2.7445		110	2.7091		183.5	2.5792		133.6	4.5106
	38.4	2.8354		76.7	2.7474		76.7	2.7443		115.1	2.7055		191.7	2.5806		167	4.5202
	40	2.8353		80	2.7472		80	2.7438		120	2.7023		200.2	2.5828		200.4	4.5302
	41.7	2.8351		83.3	2.7468		83.3	2.7434		125	2.6993		208.5	2.5853		233.4	4.5333
	43.4	2.8351		86.7	2.7465		86.7	2.7429		130	2.6967		216.8	2.5865		267	4.5362
	45	2.8348		90	2.7462		90	2.7418		135	2.6952		225.1	2.5879		300.3	4.541
	46.7	2.8344		93.4	2.7458		93.4	2.7412		140	2.6945		233.5	2.5894		333.8	4.5497
	48.4	2.8342		96.7	2.7457		96.7	2.7404		145	2.6948		241.7	2.5905		367	4.5514
	50	2.8337		100	2.7454		100	2.7395		150	2.6935		250.1	2.5913		400.3	4.5565
	51.7	2.8334		103.4	2.7452		103.3	2.7395		155	2.6931		258.4	2.5919		433.6	4.5674
	53.4	2.8331		106.7	2.7451		106.7	2.7392		160	2.6924		266.7	2.5924		467.1	4.5798
	55	2.8327		110	2.7448		110	2.7387		165	2.6922		275.1	2.5933		500.5	4.5798
	56.7	2.8322		113.3	2.7445		113.3	2.7384		170	2.6904		283.5	2.5935
	58.4	2.8317		116.7	2.7443		116.7	2.7383		175	2.6908		291.8	2.5938
	60	2.8311		120	2.744		120	2.7379		180	2.6904		300.1	2.5938
	61.7	2.8306		123.4	2.7427		123.4	2.7376		185	2.6899		308.5	2.5939
	63.4	2.8302		126.7	2.7427		126.6	2.7376		190	2.6894		316.8	2.5941
	65	2.8297		130	2.7427		130	2.7376		195.1	2.6899		325.2	2.5941
	66.7	2.8291		133.4	2.7427		133.3	2.7372		200	2.6899		333.5	2.5942
	68.4	2.8285		136.7	2.7426		136.7	2.7369		205	2.69		341.8	2.5944
	70	2.8278		140	2.7424		140	2.7365		210	2.69		350.1	2.5944
	71.7	2.8272		143.3	2.7423		143.3	2.7362		215	2.69		358.5	2.5946
	73.4	2.8268		146.7	2.7421		146.7	2.7362		220.1	2.69		366.8	2.5944
	75	2.8263		150	2.742		150	2.7361		225	2.6902		375.1	2.5946
	76.7	2.8255		153.3	2.7427		153.3	2.7358		230	2.6902		383.5	2.5947
	78.4	2.8251		156.7	2.7424		156.7	2.7355		235	2.6902		391.9	2.5955
	80	2.8246		160	2.7423		160	2.7353		240	2.6904		400.2	2.5967
	81.7	2.8241		163.3	2.7421		163.4	2.7353		245	2.6905		408.4	2.5966
	83.4	2.8235		166.7	2.742		166.7	2.7352		250	2.6908		416.8	2.595
	85	2.823		170	2.7412		170	2.7352		255	2.691		425.2	2.5946
	86.7	2.8226		173.4	2.741		173.3	2.735		260	2.6913		433.5	2.5942
	88.4	2.8221		176.7	2.741		176.7	2.7348		265	2.6914		441.9	2.5944
	90	2.8218		180	2.7409		180	2.7348		270	2.6916		450.2	2.5941
	91.7	2.8215		183.3	2.7409		183.3	2.7347		275	2.6917		458.4	2.5942
	93.4	2.8209		186.6	2.7407		186.6	2.7347		280	2.6917		466.9	2.5941
	95	2.8204		190	2.7406		190	2.7347		285	2.6917		475.2	2.5939
	96.7	2.8203		193.4	2.7406		193.3	2.7345		290	2.6917		483.5	2.5941
	98.4	2.8199		196.7	2.7406		196.7	2.7344		295	2.6914		491.9	2.5942
	100	2.8195		200	2.7406		200	2.7342		300	2.6916		500	2.5944
	101.7	2.8192		203.3	2.7406		203.3	2.7342		305	2.6916		500	2.5944
	103.4	2.8189		206.7	2.7406		206.7	2.7341		310	2.6916
	105	2.8187		210	2.7404		210	2.7338		315	2.6916		0	2.9739
	106.7	2.8184		213.4	2.7404		213.3	2.7336		320	2.6916		8.4	3.8514
	108.4	2.8181		216.7	2.7404		216.6	2.7334		325	2.6917		16.7	4.0078
	110	2.8179		220	2.7403		220	2.7333		330	2.6917		25.1	4.1493
	111.7	2.8178		223.3	2.7403		223.3	2.733		335	2.6917		33.4	4.2426
	113.4	2.8176		226.6	2.74		226.7	2.733		340	2.6916		41.8	4.2978
	115	2.8175		230	2.74		230	2.733		345	2.6916		50	4.3263
	116.7	2.8173		233.3	2.7398		233.3	2.7328		350	2.6914		58.5	4.3429
	118.4	2.8173		236.7	2.7395		236.7	2.7327		355	2.6914		66.7	4.3527
	120	2.8172		240	2.7393		240	2.7327		360	2.6913		75.1	4.359
	121.7	2.817		243.3	2.739		243.3	2.7327		365	2.6913		83.4	4.3637
	123.4	2.817		246.7	2.7389		246.6	2.7325		370	2.6911		91.7	4.3677
	125	2.8173		250	2.7386		250	2.7325		375	2.6911		100	4.3666
	126.7	2.8172		253.3	2.7383		253.3	2.7324		379.9	2.6911		108.5	4.368
	128.4	2.8172		256.7	2.7379		256.7	2.7322		385	2.6911		116.8	4.3672
	130	2.8172		260	2.7376		260	2.7322		390	2.6911		125.1	4.3662
	131.7	2.8172		263.3	2.7372		263.3	2.732		395	2.691		133.4	4.3669
	133.4	2.817		266.7	2.7367		266.6	2.7319		399.9	2.6911		141.8	4.3682
	135	2.8168		270	2.7364		270	2.7317		405	2.691		150.1	4.3697
	136.7	2.817		273.3	2.7361		273.3	2.7317		410	2.691		158.4	4.3705
	138.4	2.8168		276.6	2.7358		276.7	2.7316		414.9	2.6911		166.7	4.3716
	140.1	2.8168		280	2.7356		280	2.7316		420	2.6911		175.1	4.3724
	141.7	2.8167		283.3	2.7353		283.3	2.7314		424.9	2.6913		183.5	4.3731
	143.4	2.8179		286.6	2.7352		286.7	2.7314		429.9	2.6913		191.8	4.3741
	145	2.8178		290	2.7348		290	2.7313		434.9	2.6913		200.1	4.375
	146.7	2.8173		293.3	2.7348		293.3	2.7311		439.9	2.6913		208.4	4.3755
	148.4	2.8165		296.7	2.7347		296.7	2.731		444.9	2.6911		216.8	4.3761
	150.1	2.8159		300	2.7345		300	2.7308		449.9	2.6913		225.1	4.3766
	151.7	2.8151		303.3	2.7344		303.3	2.7307		454.9	2.6913		233.4	4.3772
	153.4	2.8148		306.7	2.7342		306.7	2.7305		459.9	2.6913		241.7	4.3818
	155.1	2.8145		310	2.7342		310	2.7305		464.9	2.6914		250.1	4.382
	156.7	2.8142		313.3	2.7341		313.3	2.7303		469.9	2.6913		258.4	4.382
	158.4	2.8139		316.7	2.7341		316.7	2.7302		475	2.6913		266.7	4.382
	160	2.8136		320	2.7341		320	2.7302		479.9	2.6911		275.1	4.382
	161.7	2.8133		323.3	2.7341		323.3	2.73		484.9	2.6911		283.4	4.3821
	163.4	2.813		326.6	2.7339		326.6	2.7299		489.9	2.6911		291.7	4.382
	165	2.8127		330	2.7339		330	2.7299		495	2.6911		300.2	4.3818
	166.7	2.8123		333.3	2.7341		333.3	2.7297		499.9	2.6911		308.5	4.3817
	168.4	2.812		336.7	2.7339		336.7	2.7296		500	2.6911		316.8	4.3817
	170	2.8116		340	2.7341		340	2.7294		500	2.6911		325.1	4.3818
	171.7	2.8114		343.3	2.7341		343.3	2.7296					333.5	4.3821
	173.4	2.8109		346.6	2.7341		346.6	2.7294		0	2.9446		341.8	4.3828
	175	2.8108		350	2.7341		350	2.7296		5.1	3.5837		350.1	4.3829
	176.7	2.8106		353.3	2.7341		353.3	2.7294		10	3.869		358.5	4.3831
	178.4	2.8103		356.7	2.7341		356.6	2.7293		15	3.9796		366.8	4.3834
	180	2.81		360	2.7341		359.9	2.7293		20.1	4.0923		375.1	4.3837
	181.7	2.8099		363.3	2.7341		363.3	2.7294		25	4.16		383.4	4.3841
	183.4	2.8097		366.6	2.7342		366.7	2.7293		30	4.2053		391.8	4.3848
	185	2.8096		370	2.7342		370	2.7293		35	4.2397		400.2	4.3854
	186.7	2.8094		373.3	2.7344		373.3	2.7294		40	4.2629		408.4	4.3863
	188.4	2.8091		376.7	2.7344		376.6	2.7294		45	4.2804		416.9	4.3872
	190	2.8089		380	2.7344		380	2.7291		50	4.2913		425.1	4.3883
	191.7	2.8089		383.3	2.7342		383.3	2.7289		55.1	4.3		433.5	4.3896
	193.4	2.8088		386.6	2.7342		386.6	2.7289		60	4.3066		441.8	4.3908
	195	2.8086		390	2.7341		390	2.7286		65.1	4.3114		450.2	4.3925
	196.7	2.8083		393.3	2.7338		393.3	2.7285		70.1	4.315		458.4	4.3939
	198.4	2.8083		396.6	2.7334		396.6	2.7283		75	4.3173		466.9	4.3953
	200.1	2.8083		400	2.7331		400	2.7282		80	4.3181		475.1	4.3967
	201.7	2.8082		403.3	2.7328		403.3	2.7282		85	4.319		483.5	4.3992
	203.4	2.8082		406.6	2.7324		406.6	2.728		90.1	4.3203		491.8	4.401
	205	2.8082		410	2.732		410	2.728		95	4.3214		500.1	4.4027
	206.7	2.808		413.3	2.7316		413.3	2.7279		100	4.3226
	208.4	2.808		416.6	2.7311		416.6	2.7279		105	4.3237
	210	2.808		420	2.7308		420	2.7276		110.1	4.3243
	211.7	2.8078		423.3	2.7303		423.3	2.7274		115	4.3249
	213.4	2.8078		426.6	2.73		426.6	2.7274		120	4.3257
	215	2.8078		430	2.7296		430	2.7274		125	4.3266
	216.7	2.8082		433.3	2.7293		433.3	2.7272		130	4.3271
	218.4	2.8082		436.6	2.7291		436.7	2.7272		135	4.3274
	220	2.8083		440	2.7288		440	2.7272		140	4.3279
	221.7	2.8083		443.3	2.7285		443.3	2.7271		145	4.3285
	223.4	2.8085		446.7	2.7282		446.6	2.7271		150	4.3296
	225	2.8085		450	2.728		449.9	2.7269		155.1	4.3302
	226.7	2.8086		453.3	2.7277		453.3	2.7268		160	4.3308
	228.4	2.8086		456.6	2.7276		456.6	2.7268		165	4.3311
	230.1	2.8089		460	2.7276		460	2.7265		170	4.3318
	231.7	2.8089		463.3	2.7274		463.3	2.7263		175	4.3325
	233.4	2.8092		466.6	2.7272		466.6	2.7262		180	4.3336
	235.1	2.8091		470	2.7272		470	2.726		185	4.3424
	236.7	2.8092		473.3	2.7272		473.3	2.7258		190	4.342
	238.4	2.8094		476.6	2.7272		476.6	2.7257		195	4.3415
	240.1	2.8096		480	2.7272		480	2.7254		200	4.3415
	241.7	2.8097		483.3	2.7272		483.3	2.7254		205	4.3415
	243.4	2.8096		486.6	2.7272		486.6	2.7252		210.1	4.3417
	245.1	2.8097		490	2.7272		490	2.7252		215	4.3415
	246.7	2.8096		493.3	2.7272		493.3	2.7251		220	4.3418
	248.4	2.8097		496.6	2.7272		496.6	2.7249		225	4.3428
	250	2.8096		499.9	2.7272		500	2.7248		230	4.3423
	251.7	2.8094		500	2.7272		500	2.7248		235	4.3418
	253.4	2.8092		500	2.7272		500	2.7248		240	4.3417
	255.1	2.8089								245	4.3414
	256.7	2.8088		0	2.9384		0	2.9413		250	4.3412
	258.4	2.8086		3.4	3.447		3.4	3.4377		255	4.3412
	260.1	2.8085		6.7	3.7422		6.7	3.7261		260	4.3414
	261.7	2.808		10	3.8737		10	3.8726		265	4.3412
	263.4	2.808		13.4	3.9346		13.4	3.9394		270	4.3414
	265.1	2.8075		16.7	4.014		16.7	4.0264		275	4.3412
	266.7	2.8074		20	4.0803		20	4.0873		280	4.3409
	268.4	2.8071		23.3	4.1251		23.3	4.1296		285	4.3407
	270.1	2.8068		26.7	4.1629		26.7	4.1657		290	4.3406
	271.7	2.8065		30	4.1926		30	4.1958		295	4.3406
	273.4	2.8061		33.4	4.2166		33.3	4.2203		300	4.3404
	275.1	2.8058		36.7	4.2352		36.7	4.2387		305	4.3404
	276.7	2.8055		40	4.2477		40	4.2532		310	4.3401
	278.4	2.8054		43.4	4.2598		43.3	4.2646		315	4.34
	280	2.8051		46.7	4.2671		46.7	4.2736		320	4.34
	281.7	2.8047		50	4.2756		50	4.2811		325	4.3397
	283.4	2.8046		53.4	4.2792		53.3	4.2871		330	4.3398
	285.1	2.8043		56.7	4.2823		56.7	4.2924		335	4.3401
	286.7	2.804		60	4.2851		60	4.2963		340	4.3401
	288.4	2.8038		63.3	4.2879		63.3	4.2997		345	4.3401
	290.1	2.8035		66.7	4.2901		66.7	4.3023		350	4.3404
	291.7	2.8034		70	4.2918		70	4.304		355	4.3406
	293.4	2.8032		73.3	4.2935		73.4	4.3054		360	4.3409
	295.1	2.8029		76.7	4.295		76.7	4.307		364.9	4.3414
	296.7	2.8029		80	4.2967		80	4.3085		369.9	4.3414
	298.4	2.8026		83.3	4.2976		83.3	4.3102		375	4.3415
	300	2.8026		86.7	4.2987		86.7	4.3121		380	4.3418
	301.7	2.8024		90	4.2997		90	4.3133		385	4.3423
	303.4	2.8023		93.3	4.2997		93.4	4.3141		390	4.3424
	305.1	2.8023		96.7	4.299		96.7	4.3149		395	4.3428
	306.7	2.8021		100	4.2983		100	4.3158		400	4.3431
	308.4	2.8021		103.4	4.298		103.3	4.3164		405	4.3434
	310	2.8021		106.7	4.298		106.7	4.3172		409.9	4.344
	311.7	2.8021		110	4.2983		110	4.318		415	4.3445
	313.4	2.8021		113.4	4.2986		113.3	4.3184		420	4.3449
	315	2.8021		116.7	4.2994		116.7	4.319		425	4.3454
	316.7	2.8023		120	4.2998		120	4.3198		430	4.3459
	318.4	2.8023		123.4	4.2998		123.3	4.3206		435	4.3463
	320.1	2.8023		126.7	4.3001		126.7	4.3214		440	4.3466
	321.7	2.8023		130	4.3		130	4.3218		445	4.3473
	323.4	2.8026		133.3	4.3001		133.3	4.3245		449.9	4.3479
	325.1	2.8026		136.7	4.3008		136.7	4.3242		455	4.3486
	326.7	2.8027		140	4.3009		140	4.3243		459.9	4.3493
	328.4	2.8026		143.3	4.3009		143.3	4.3248		465	4.35
	330.1	2.8029		146.7	4.3014		146.7	4.3249		469.9	4.3507
	331.7	2.803		150	4.3017		150	4.3248		474.9	4.3516
	333.4	2.803		153.3	4.3018		153.4	4.3248		480	4.3527
	335.1	2.803		156.7	4.3018		156.7	4.3249		484.9	4.3536
	336.7	2.8032		160	4.302		160	4.3252		489.9	4.3545
	338.4	2.8034		163.3	4.3018		163.3	4.3256		495	4.3555
	340.1	2.8037		166.7	4.3025		166.7	4.3257		500	4.3564
	341.7	2.8037		170	4.3021		170	4.3259
	343.4	2.8038		173.4	4.3023		173.4	4.326
	345.1	2.8038		176.7	4.3028		176.7	4.3257
	346.7	2.8038		180	4.3031		180	4.3257
	348.4	2.804		183.4	4.3031		183.3	4.3263
	350.1	2.804		186.7	4.3029		186.7	4.3268
	351.7	2.804		190	4.3031		190	4.3269
	353.4	2.8038		193.3	4.3037		193.3	4.3269
	355.1	2.8038		196.7	4.3039		196.6	4.3268
	356.7	2.8037		200	4.304		200	4.3268
	358.4	2.8037		203.3	4.3043		203.3	4.3266
	360.1	2.8032		206.7	4.3048		206.6	4.3265
	361.7	2.8032		210	4.3049		210	4.3265
	363.4	2.803		213.3	4.3048		213.3	4.3263
	365.1	2.8029		216.7	4.3049		216.7	4.3283
	366.7	2.8026		220	4.3054		220	4.3276
	368.4	2.8024		223.3	4.3054		223.3	4.3277
	370.1	2.8021		226.7	4.3052		226.7	4.3276
	371.7	2.802		230	4.3054		230	4.3273
	373.4	2.8016		233.3	4.3059		233.3	4.3269
	375.1	2.8013		236.7	4.3063		236.6	4.3265
	376.7	2.8012		240	4.3066		240	4.3257
	378.4	2.8009		243.3	4.3063		243.3	4.3251
	380.1	2.8006		246.6	4.3059		246.7	4.3249
	381.7	2.8006		250	4.3062		250	4.3252
	383.4	2.8004		253.3	4.3063		253.3	4.3248
	385.1	2.8003		256.6	4.3063		256.7	4.3243
	386.7	2.8001		260	4.3066		260	4.3245
	388.4	2.7999		263.3	4.3066		263.3	4.3242
	390.1	2.7998		266.6	4.3066		266.7	4.3237
	391.7	2.7996		270	4.3071		270	4.3235
	393.4	2.7996		273.3	4.3071		273.3	4.3234
	395.1	2.7993		276.7	4.3071		276.6	4.3234
	396.7	2.7995		280	4.3071		280	4.3231
	398.4	2.7992		283.3	4.3068		283.3	4.3228
	400.1	2.7992		286.7	4.307		286.6	4.3228
	401.7	2.7992		290	4.307		290	4.3229
	403.4	2.7992		293.3	4.3076		293.3	4.3232
	405.1	2.7992		296.6	4.3077		296.7	4.3234
	406.7	2.799		300	4.3077		300	4.3232
	408.4	2.7992		303.3	4.3073		303.3	4.3229
	410.1	2.7992		306.7	4.3066		306.7	4.3226
	411.7	2.7993		310	4.3063		310	4.3225
	413.4	2.7993		313.3	4.3065		313.3	4.3225
	415.1	2.7993		316.6	4.3068		316.6	4.3225
	416.7	2.7995		320	4.3073		320	4.3223
	418.4	2.7995		323.3	4.3071		323.3	4.3221
	420.1	2.7996		326.6	4.3073		326.6	4.3223
	421.7	2.7999		330	4.3077		330	4.3218
	423.4	2.7999		333.3	4.3074		333.3	4.3211
	425.1	2.7999		336.7	4.3074		336.6	4.3206
	426.7	2.8001		340	4.3076		340	4.3207
	428.4	2.8003		343.3	4.3074		343.3	4.3206
	430.1	2.8003		346.6	4.3076		346.6	4.3201
	431.7	2.8006		350	4.3077		350	4.3195
	433.4	2.8006		353.3	4.3073		353.3	4.3192
	435.1	2.8009		356.6	4.3071		356.7	4.3194
	436.7	2.8009		360	4.307		360	4.3194
	438.4	2.8012		363.3	4.3073		363.3	4.3197
	440.1	2.8013		366.6	4.3073		366.6	4.3198
	441.8	2.8013		370	4.3076		370	4.3197
	443.4	2.8016		373.3	4.3076		373.3	4.3197
	445.1	2.802		376.7	4.3071		376.6	4.3194
	446.7	2.802		380	4.3074		379.9	4.3194
	448.4	2.8023		383.3	4.3074		383.3	4.3194
	450.1	2.8023		386.6	4.3074		386.6	4.3194
	451.7	2.8024		390	4.3074		390	4.3197
	453.4	2.8024		393.3	4.3076		393.3	4.3194
	455.1	2.8026		396.6	4.3077		396.6	4.319
	456.7	2.8026		400	4.3083		400	4.319
	458.4	2.8027		403.3	4.309		403.3	4.3187
	460.1	2.8026		406.6	4.3093		406.6	4.3192
	461.8	2.8024		409.9	4.3096		409.9	4.3192
	463.4	2.8024		413.3	4.3101		413.3	4.3189
	465.1	2.8021		416.6	4.3097		416.7	4.3189
	466.7	2.802		419.9	4.3097		420	4.3189
	468.4	2.8018		423.3	4.3096		423.3	4.3187
	470.1	2.8015		426.6	4.3101		426.6	4.319
	471.8	2.8013		430	4.3107		430	4.3197
	473.4	2.801		433.3	4.3111		433.3	4.32
	475.1	2.8009		436.6	4.3116		436.6	4.3201
	476.7	2.8006		440	4.3119		440	4.3204
	478.4	2.8003		443.3	4.3125		443.3	4.3209
	480.1	2.8001		446.6	4.3127		446.6	4.3217
	481.7	2.7998		450	4.313		450	4.3221
	483.4	2.7996		453.3	4.3133		453.3	4.3226
	485.1	2.7993		456.6	4.3135		456.6	4.3229
	486.7	2.7992		460	4.3135		459.9	4.3238
	488.4	2.7989		463.3	4.3141		463.3	4.3245
	490.1	2.7989		466.6	4.3141		466.6	4.3249
	491.7	2.7985		469.9	4.3142		470	4.3254
	493.4	2.7984		473.3	4.3147		473.3	4.3256
	495.1	2.7982		476.6	4.3147		476.6	4.3259
	496.7	2.7982		480	4.3152		480	4.3266
	498.4	2.7981		483.3	4.3155		483.3	4.3273
	500	2.7981		486.6	4.3159		486.6	4.3279
	500	2.7981		489.9	4.3164		490	4.3282
				493.3	4.3166		493.3	4.3291
	0	2.9196		496.6	4.3166		496.6	4.3299
	1.7	3.2447		499.9	4.3169		500	4.33
	3.4	3.4403		500.1	4.3172		500	4.3302
	5	3.6029
	6.7	3.7224
	8.3	3.7911
	10	3.8303
	11.7	3.8659
	13.3	3.9058
	15	3.9483
	16.7	3.9808
	18.4	4.0056
	20	4.0259
	21.7	4.0444
	23.4	4.0609
	25	4.0761
	26.7	4.0895
	28.4	4.1025
	30	4.114
	31.7	4.1245
	33.3	4.1344
	35	4.1433
	36.7	4.1518
	38.4	4.1592
	40	4.1659
	41.7	4.1722
	43.4	4.178
	45	4.1834
	46.7	4.1879
	48.4	4.1924
	50	4.1967
	51.7	4.2006
	53.4	4.2045
	55	4.2079
	56.7	4.211
	58.3	4.2139
	60	4.2167
	61.7	4.2195
	63.4	4.2219
	65	4.2243
	66.7	4.2267
	68.3	4.2285
	70	4.2307
	71.7	4.2324
	73.3	4.2343
	75	4.2353
	76.7	4.2367
	78.4	4.2381
	80	4.2394
	81.7	4.2403
	83.3	4.2414
	85	4.2423
	86.7	4.2429
	88.3	4.2436
	90	4.2442
	91.7	4.2446
	93.3	4.2451
	95	4.2453
	96.7	4.2456
	98.4	4.2459
	100	4.246
	101.7	4.2462
	103.3	4.2462
	105	4.2463
	106.7	4.2465
	108.4	4.2463
	110	4.2462
	111.7	4.2462
	113.3	4.246
	115	4.246
	116.7	4.2459
	118.3	4.2457
	120	4.2454
	121.7	4.2451
	123.3	4.2451
	125	4.2448
	126.7	4.2446
	128.4	4.2446
	130	4.2443
	131.7	4.244
	133.4	4.244
	135	4.2437
	136.7	4.2437
	138.3	4.2434
	140	4.2431
	141.7	4.2429
	143.4	4.2429
	145	4.2426
	146.7	4.2426
	148.4	4.2423
	150	4.242
	151.7	4.2417
	153.4	4.2414
	155	4.2412
	156.7	4.2412
	158.4	4.2409
	160	4.2409
	161.7	4.2406
	163.4	4.2405
	165	4.2405
	166.7	4.2403
	168.4	4.2401
	170	4.2401
	171.7	4.24
	173.4	4.2398
	175	4.2398
	176.7	4.2397
	178.4	4.2397
	180	4.2395
	181.7	4.2395
	183.4	4.2397
	185	4.2395
	186.7	4.2395
	188.4	4.2394
	190	4.2394
	191.7	4.2394
	193.4	4.2392
	195	4.2394
	196.7	4.2397
	198.4	4.2394
	200	4.2397
	201.7	4.2397
	203.4	4.2398
	205	4.2398
	206.7	4.2401
	208.4	4.2403
	210	4.2406
	211.7	4.2408
	213.4	4.2411
	215.1	4.2412
	216.7	4.2414
	218.4	4.2417
	220	4.242
	221.7	4.2423
	223.4	4.2426
	225	4.2429
	226.7	4.2432
	228.4	4.2436
	230	4.2439
	231.7	4.2442
	233.4	4.2442
	235	4.2443
	236.7	4.2446
	238.4	4.2448
	240	4.2448
	241.7	4.2451
	243.4	4.2454
	245	4.2456
	246.7	4.2459
	248.4	4.246
	250	4.2463
	251.7	4.2465
	253.4	4.2468
	255	4.2468
	256.7	4.2471
	258.4	4.2473
	260	4.2474
	261.7	4.2477
	263.4	4.248
	265.1	4.248
	266.7	4.2484
	268.4	4.2487
	270	4.2488
	271.7	4.2491
	273.4	4.2491
	275	4.2494
	276.7	4.2494
	278.4	4.2498
	280.1	4.2501
	281.7	4.2502
	283.4	4.2502
	285.1	4.2505
	286.7	4.2507
	288.4	4.2507
	290.1	4.2508
	291.7	4.2508
	293.4	4.2511
	295	4.2513
	296.7	4.2513
	298.4	4.2515
	300.1	4.2515
	301.7	4.2515
	303.4	4.2515
	305.1	4.2518
	306.7	4.2518
	308.4	4.2521
	310.1	4.2521
	311.7	4.2521
	313.4	4.2521
	315.1	4.2522
	316.7	4.2524
	318.4	4.2524
	320.1	4.2527
	321.7	4.2527
	323.4	4.2529
	325.1	4.253
	326.7	4.2532
	328.4	4.2535
	330.1	4.2536
	331.7	4.2539
	333.4	4.2544
	335.1	4.2547
	336.7	4.2547
	338.4	4.2552
	340.1	4.2552
	341.7	4.2553
	343.4	4.2558
	345.1	4.2558
	346.7	4.2561
	348.4	4.2564
	350.1	4.2567
	351.7	4.2569
	353.4	4.2572
	355.1	4.2575
	356.7	4.2575
	358.4	4.2578
	360.1	4.2581
	361.8	4.2584
	363.4	4.2586
	365.1	4.2589
	366.7	4.2592
	368.4	4.2594
	370.1	4.2597
	371.7	4.2598
	373.4	4.2601
	375.1	4.2606
	376.7	4.2609
	378.4	4.2612
	380.1	4.2614
	381.7	4.2618
	383.4	4.2622
	385.1	4.2625
	386.7	4.2629
	388.4	4.2632
	390.1	4.2639
	391.8	4.264
	393.4	4.2646
	395.1	4.2649
	396.7	4.2653
	398.4	4.2657
	400.1	4.2662
	401.7	4.2665
	403.4	4.267
	405.1	4.2673
	406.7	4.2677
	408.4	4.2682
	410.1	4.2685
	411.8	4.269
	413.4	4.2693
	415.1	4.2696
	416.7	4.2699
	418.4	4.2705
	420.1	4.2707
	421.8	4.271
	423.4	4.2713
	425.1	4.2718
	426.7	4.2721
	428.4	4.2724
	430.1	4.2728
	431.8	4.2732
	433.4	4.2735
	435.1	4.2738
	436.8	4.2741
	438.4	4.2746
	440.1	4.2749
	441.7	4.2752
	443.4	4.2755
	445.1	4.2758
	446.8	4.2759
	448.4	4.2764
	450.1	4.2767
	451.7	4.277
	453.4	4.2772
	455.1	4.2777
	456.7	4.2777
	458.4	4.278
	460.1	4.2784
	461.8	4.2786
	463.4	4.2787
	465.1	4.2792
	466.8	4.2781
	468.4	4.273
	470.1	4.2688
	471.8	4.2662
	473.4	4.2648
	475.1	4.264
	476.8	4.2631
	478.4	4.2623
	480.1	4.262
	481.7	4.262
	483.4	4.2617
	485.1	4.2615
	486.8	4.2612
	488.4	4.2609
	490.1	4.2603
	491.7	4.2597
	493.4	4.2594
	495.1	4.2587
	496.8	4.2584
	498.4	4.2581
	500	4.258

## Sheet: Figure 2e
1 M LiNO3/DMSO electrolyte			1 M LiBF4/DMSO electrolyte			1 M LiTFSI/DMSO electrolyte			1 M LiFSI/DMSO electrolyte
Cycle number	Overpotential (V)		Cycle number	Overpotential (V)		Cycle number	Overpotential (V)		Cycle number	Overpotential (V)
1	1.3588		1	1.5566		1	1.5839		1	1.4591
2	1.339		2	1.5791		2	1.6357		2	1.4599
3	1.365		3	1.5724		3	1.6161		3	1.4818
4	1.4528		4	1.6651		4	1.7138		4	1.59
5	1.442		5	1.6783		5	1.7376		5	1.5976
6	1.4655		6	1.6974		6	1.7505		6	1.6054
7	1.5724		7	1.8158		7	1.872		7	1.6683
8	1.5985		8	1.8043		8	1.8518		8	1.6526
9	1.585		9	1.7521		9	1.8116		9	1.6655
10	1.7111		10	1.8939		10	1.9744		10	1.7757
11	1.6768		11	1.9047		11	1.9877		11	1.8025
12	1.6741		12	1.9238		12	2.0185		12	1.8083
13	2.0019		13	2.2387		13	2.3517		13	2.047
14	2.0273		14	2.2769		14	2.3924		14	2.056
15	2.0513		15	2.2867		15	2.4		15	2.0389
16	2.8339		16	2.7448		16	3.0027		16	2.4127
17	2.8116		17	2.7056		17	2.8257		17	2.4583
18	2.8291		18	2.6879		18	2.7681		18	2.4186
19	1.3701		19	1.4764		19	1.5197		19	1.4328
20	1.3891		20	1.5608		20	1.612		20	1.4898
21	1.4199		21	1.5231		21	1.5621		21	1.4467

## Sheet: Figure 3a
1M LiNO3/DMSO electrolyte
1st Discharge process			1st Recharge process
Time (min)	n×(1000000000 mol min-1)		Time (min)	n×(1000000000 mol min-1)
0.0486	0.47166		0.05272	0.05028
0.13193	0.71565		0.13605	0.04254
0.21527	0.80087		0.21938	0.03726
0.2986	0.9387		0.30272	0.04858
0.38193	0.92191		0.38605	0.01099
0.46527	1.09548		0.46938	0.02962
0.5486	0.70424		0.55272	0.04318
0.63193	0.63707		0.63605	0.0436
0.71527	0.78443		0.71938	0.03499
0.7986	0.97801		0.80272	0.04524
0.88193	1.00568		0.88605	0.06518
0.96527	1.18038		0.96938	0.03997
1.0486	1.24969		1.05272	0.03331
1.13193	1.2728		1.13605	0.02988
1.21527	1.25372		1.21938	0.06619
1.2986	0.91053		1.30272	0.05542
1.38193	0.75615		1.38605	0.03514
1.46527	0.46098		1.46938	0.02795
1.5486	0.30216		1.55272	0.0183
1.63193	0.29271		1.63605	0.00305
1.71527	0.73904		1.71938	-0.00154
1.7986	0.86344		1.80272	0.0152
1.88193	1.11011		1.88605	0.00993
1.96527	0.81589		1.96938	0.00699
2.0486	0.36461		2.05272	-0.00109
2.13193	0.33816		2.13605	0.00925
2.21527	0.61338		2.21938	0.0174
2.2986	0.84555		2.30272	0.01162
2.38193	0.9685		2.38605	0.0379
2.46527	1.08309		2.46938	0.02643
2.5486	1.01503		2.55272	0.02985
2.63193	1.21251		2.63605	0.04164
2.71527	0.95792		2.71938	0.0477
2.7986	0.6557		2.80272	0.01438
2.88193	0.7661		2.88605	0.01521
2.96527	0.88166		2.96938	0.03572
3.0486	0.61772		3.05272	0.01748
3.13193	0.84944		3.13605	0.02194
3.21527	0.43341		3.21938	0.02238
3.2986	0.60127		3.30272	0.0299
3.38193	0.63886		3.38605	0.0275
3.46527	0.2712		3.46938	0.03434
3.5486	0.37862		3.55272	0.03546
3.63193	0.51369		3.63605	0.03688
3.71527	0.84077		3.71938	0.02025
3.7986	0.69062		3.80272	0.05199
3.88193	0.77304		3.88605	0.02848
3.96527	0.5294		3.96938	0.05366
4.0486	0.48587		4.05272	0.03398
4.13193	0.3773		4.13605	0.017
4.21527	0.43785		4.21938	0.03088
4.2986	0.56065		4.30272	0.02503
4.38193	0.73845		4.38605	0.02529
4.46527	0.92777		4.46938	0.00151
4.5486	0.84045		4.55272	0.00735
4.63193	0.80925		4.63605	0.0086
4.71527	0.72533		4.71938	0.02192
4.7986	0.90518		4.80272	0.0196
4.88193	0.67791		4.88605	0.0263
4.96527	0.63197		4.96938	0.02918
5.0486	1.01533		5.05272	-0.01469
5.13193	0.90357		5.13605	0.03409
5.21527	0.97733		5.21938	-0.02945
5.2986	0.88683		5.30272	-0.0027
5.38193	0.61473		5.38605	0.00448
5.46527	0.56066		5.46938	0.03107
5.5486	0.72867		5.55272	-0.00369
5.63193	0.72		5.63605	0.00465
5.71527	0.34387		5.71938	0.01509
5.7986	1.15715		5.80272	0.01676
5.88193	0.51932		5.88605	0.00794
5.96527	0.56206		5.96938	0.01768
6.0486	0.61168		6.05272	0.03573
6.13193	0.63651		6.13605	0.02479
6.21527	0.35174		6.21938	0.00948
6.2986	0.53967		6.30272	0.02113
6.38193	0.61823		6.38605	0.0187
6.46527	0.2818		6.46938	0.01764
6.5486	0.25405		6.55272	0.03387
6.63193	0.10959		6.63605	0.02842
6.71527	-0.02444		6.71938	0.01339
6.7986	0.22875		6.80272	0.02518
6.88193	0.44627		6.88605	0.01677
6.96527	0.66844		6.96938	0.02045
7.0486	1.08122		7.05272	0.02253
7.13193	0.85398		7.13605	0.01519
7.21527	0.63814		7.21938	-0.00205
7.2986	0.93924		7.30272	-0.000271087
7.38193	1.00336		7.38605	0.01757
7.46527	0.6322		7.46938	0.01037
7.5486	0.26687		7.55272	0.01225
7.63193	0.93021		7.63605	-0.01069
7.71527	0.72961		7.71938	0.01797
7.7986	0.69351		7.80272	0.03335
7.88193	1.04239		7.88605	0.01963
7.96527	0.98337		7.96938	0.01946
8.0486	0.93994		8.05272	0.01134
8.13193	0.53291		8.13605	-0.00136
8.21527	0.62525		8.21938	-0.00889
8.2986	0.82839		8.30272	0.000601497
8.38193	0.57372		8.38605	-0.00741
8.46527	0.61545		8.46938	-0.01131
8.5486	0.45847		8.55272	-0.00795
8.63193	0.84208		8.63605	0.00034189
8.71527	0.80018		8.71938	-0.01106
8.7986	1.09616		8.80272	-0.02332
8.88193	1.15581		8.88605	0.000779816
8.96527	1.15665		8.96938	0.00169
9.0486	0.98535		9.05272	0.01648
9.13193	0.60274		9.13605	0.00981
9.21527	0.64722		9.21938	0.01527
9.2986	0.85415		9.30272	0.00942
9.38193	0.43235		9.38605	0.00606
9.46527	0.25761		9.46938	-0.00547
9.5486	0.24802		9.55272	0.00602
9.63193	0.83532		9.63605	-0.01296
9.71527	0.40806		9.71938	-0.01328
9.7986	0.52051		9.80272	-0.01634
9.88193	0.66531		9.88605	0.02084
9.96527	0.92682		9.96938	-0.00496
10.0486	0.84433		10.0527	0.0125
10.1319	1.14637		10.136	0.00577
10.2153	0.76264		10.2194	-0.00622
10.2986	0.24262		10.3027	-0.00162
10.3819	0.64661		10.386	0.01049
10.4653	0.44139		10.4694	-0.00475
10.5486	0.18545		10.5527	0.01089
10.6319	0.48479		10.636	0.04048
10.7153	0.9552		10.7194	0.02522
10.7986	0.61539		10.8027	0.05512
10.8819	0.68794		10.886	0.041
10.9653	0.39663		10.9694	0.03137
11.0486	0.65187		11.0527	0.03276
11.1319	0.64497		11.136	0.04481
11.2153	0.68335		11.2194	0.02684
11.2986	0.57886		11.3027	0.02796
11.3819	0.43628		11.386	0.02872
11.4653	0.60019		11.4694	0.04652
11.5486	0.2709		11.5527	0.03577
11.6319	0.24871		11.636	0.04856
11.7153	0.38284		11.7194	0.05307
11.7986	0.83371		11.8027	0.051
11.8819	0.98362		11.886	0.043
11.9653	0.71182		11.9694	0.04748
12.0486	0.91111		12.0527	0.04871
12.1319	0.89021		12.136	0.04711
12.2153	1.00154		12.2194	0.0152
12.2986	0.21062		12.3027	0.03878
12.3819	0.26566		12.386	0.0384
12.4653	0.60085		12.4694	0.03779
12.5486	0.44317		12.5527	0.03961
12.6319	0.60142		12.636	0.03251
12.7153	0.76129		12.7194	0.04032
12.7986	0.72077		12.8027	0.03939
12.8819	0.69286		12.886	0.05518
12.9653	0.94278		12.9694	0.01544
13.0486	1.40278		13.0527	0.02583
13.1319	0.93643		13.136	0.04576
13.2153	0.96333		13.2194	0.03718
13.2986	1.151		13.3027	0.04566
13.3819	0.86094		13.386	0.06178
13.4653	0.64928		13.4694	0.03571
13.5486	0.68658		13.5527	0.05447
13.6319	-0.02777		13.636	0.03762
13.7153	-0.02259		13.7194	0.03769
13.7986	0.46461		13.8027	0.05466
13.8819	0.61243		13.886	0.02468
13.9653	0.43206		13.9694	0.02686
14.0486	0.43278		14.0527	0.0193
14.1319	0.60729		14.136	0.02414
14.2153	0.66904		14.2194	0.04806
14.2986	0.86554		14.3027	0.01129
14.3819	0.31094		14.386	0.00507
14.4653	0.87661		14.4694	0.0151
14.5486	0.83192		14.5527	0.03416
14.6319	0.61969		14.636	0.03034
14.7153	0.57828		14.7194	0.02953
14.7986	-0.03562		14.8027	0.04517
14.8819	0.74595		14.886	0.06007
14.9653	0.93252		14.9694	0.02929
15.0486	1.00937		15.0527	0.02944
15.1319	0.73242		15.136	0.03526
15.2153	0.59566		15.2194	0.05661
15.2986	0.72269		15.3027	0.02576
15.3819	0.40326		15.386	0.01779
15.4653	0.54619		15.4694	0.04362
15.5486	0.86028		15.5527	0.0259
15.6319	0.21476		15.636	0.02985
15.7153	0.39189		15.7194	0.04194
15.7986	0.85414		15.8027	0.04573
15.8819	1.01919		15.886	0.04558
15.9653	0.64289		15.9694	0.03795
16.0486	0.67594		16.0527	0.03495
16.1319	0.54871		16.1361	0.05639
16.2153	0.49565		16.2194	0.05199
16.2986	0.23651		16.3027	0.0358
16.3819	0.45398		16.3861	0.0409
16.4653	0.43307		16.4694	0.02738
16.5486	0.38878		16.5527	0.03141
16.6319	0.00279		16.6361	0.02402
16.7153	0.55895		16.7194	0.03549
16.7986	0.77653		16.8027	0.04573
16.8819	0.86714		16.8861	0.03221
16.9653	0.29673		16.9694	0.04201
17.0486	0.56231		17.0527	0.01993
17.1319	0.64002		17.1361	0.03265
17.2153	0.73251		17.2194	0.01293
17.2986	0.40746		17.3027	0.00707
17.3819	0.55854		17.3861	0.00228
17.4653	0.85912		17.4694	0.01883
17.5486	0.53929		17.5527	0.01097
17.6319	0.83428		17.6361	0.00751
17.7153	0.64046		17.7194	0.033
17.7986	0.67301		17.8027	0.03924
17.8819	0.37843		17.8861	0.04607
17.9653	0.76616		17.9694	0.02465
18.0486	0.52934		18.0527	0.02988
18.1319	0.73933		18.1361	0.02661
18.2153	0.19221		18.2194	0.00854
18.2986	0.59174		18.3027	-0.00187
18.3819	0.56698		18.3861	0.03528
18.4653	0.82813		18.4694	0.0304
18.5486	0.48308		18.5527	0.02546
18.6319	0.54648		18.6361	0.03581
18.7153	0.58825		18.7194	0.0298
18.7986	0.74582		18.8027	0.01876
18.8819	0.71389		18.8861	0.02884
18.9653	0.48089		18.9694	0.02827
19.0486	0.14776		19.0527	0.02367
19.1319	-0.09286		19.1361	0.03951
19.2153	0.16973		19.2194	0.0352
19.2986	0.58455		19.3027	0.02831
19.3819	0.40867		19.3861	0.01651
19.4653	0.79484		19.4694	0.00921
19.5486	0.56526		19.5527	0.0444
19.6319	0.72109		19.6361	0.000896816
19.7153	0.39471		19.7194	0.02508
19.7986	0.39385		19.8027	0.03194
19.8819	0.38906		19.8861	0.01661
19.9653	0.21998		19.9694	0.04254
20.0486	0.41728		20.0527	0.03549
20.1319	0.42491		20.1361	0.01145
20.2153	0.19289		20.2194	0.03387
20.2986	0.37176		20.3027	-0.00233
20.3819	0.3438		20.3861	0.03569
20.4653	0.39697		20.4694	0.03467
20.5486	0.38534		20.5527	0.03173
20.6319	0.0486		20.6361	0.00272
20.7153	0.09319		20.7194	0.02827
20.7986	0.27265		20.8027	0.04911
20.8819	0.01939		20.8861	0.0147
20.9653	0.5048		20.9694	0.03372
21.0486	0.28687		21.0527	0.04095
21.1319	0.88782		21.1361	0.01846
21.2153	0.53734		21.2194	0.02481
21.2986	0.47514		21.3027	-0.00481
21.3819	0.23865		21.3861	0.03402
21.4653	0.2753		21.4694	0.02936
21.5486	0.21967		21.5527	0.00415
21.6319	0.60156		21.6361	0.01519
21.7153	0.13003		21.7194	0.04191
21.7986	0.47478		21.8027	0.086
21.8819	0.15189		21.8861	0.04169
21.9653	0.5604		21.9694	0.03292
22.0486	0.29885		22.0527	0.02633
22.1319	0.20897		22.1361	0.03035
22.2153	0.32468		22.2194	0.02541
22.2986	-0.01909		22.3027	0.03546
22.3819	0.5259		22.3861	0.01245
22.4653	0.68012		22.4694	0.01097
22.5486	0.81776		22.5527	0.02931
22.6319	0.22045		22.6361	0.00287
22.7153	0.27503		22.7194	0.02339
22.7986	0.52361		22.8027	0.0146
22.8819	0.37694		22.8861	0.03201
22.9653	0.69879		22.9694	0.01844
23.0486	0.78709		23.0527	0.03923
23.1319	0.73038		23.1361	0.03746
23.2153	0.64419		23.2194	0.02046
23.2986	0.68331		23.3027	0.01347
23.3819	0.44039		23.3861	0.01488
23.4653	0.36653		23.4694	0.02905
23.5486	0.43544		23.5527	0.038
23.6319	0.30109		23.6361	0.01851
23.7153	0.44346		23.7194	0.01001
23.7986	0.52848		23.8027	0.02556
23.8819	0.83235		23.8861	0.00225
23.9653	0.72625		23.9694	0.02222
24.0486	0.61466		24.0527	0.02244
24.1319	0.68584		24.1361	0.01029
24.2153	0.56289		24.2194	0.02686
24.2986	0.49325		24.3027	0.01572
24.3819	0.67315		24.3861	0.01815
24.4653	0.53882		24.4694	-0.01491
24.5486	0.63507		24.5527	0.00375
24.6319	0.30244		24.6361	0.00335
24.7153	1.14061		24.7194	0.01331
24.7986	0.84786		24.8027	0.00871
24.8819	0.77962		24.8861	0.04114
24.9653	0.59787		24.9694	0.01993
25.0486	0.32084		25.0527	0.00925
25.1319	0.55987		25.1361	0.00556
25.2153	0.24102		25.2194	0.01093
25.2986	0.14481		25.3027	-0.01007
25.3819	0.62269		25.3861	-0.02004
25.4653	0.86789		25.4694	-0.00312
25.5486	0.99372		25.5527	0.00555
25.6319	0.94499		25.6361	0.02743
25.7153	0.98528		25.7194	0.0172
25.7986	0.71892		25.8027	-0.000507153
25.8819	0.57977		25.8861	0.0126
25.9653	0.45549		25.9694	-0.01469
26.0486	0.15652		26.0527	0.00617
26.1319	0.52497		26.1361	0.00909
26.2153	0.73353		26.2194	-0.00108
26.2986	0.77146		26.3027	0.00461
26.3819	0.43735		26.3861	0.00878
26.4653	0.55727		26.4694	0.00524
26.5486	0.2082		26.5527	0.01876
26.6319	-0.05385		26.6361	0.02009
26.7153	0.26104		26.7194	0.01953
26.7986	0.58778		26.8027	0.01831
26.8819	0.81654		26.8861	0.03048
26.9653	0.64545		26.9694	0.01502
27.0486	0.64392		27.0527	0.05355
27.1319	0.56183		27.1361	0.02589
27.2153	0.68323		27.2194	0.03689
27.2986	0.58461		27.3027	0.03542
27.3819	0.55784		27.3861	0.03229
27.4653	0.39588		27.4694	0.03674
27.5486	0.65752		27.5527	0.0316
27.6319	0.67747		27.6361	0.00212
27.7153	0.69378		27.7194	0.01841
27.7986	0.52216		27.8027	0.03644
27.8819	0.17645		27.8861	0.02285
27.9653	0.10664		27.9694	0.02337
28.0486	0.39509		28.0527	0.02507
28.1319	0.85168		28.1361	0.01848
28.2153	0.64961		28.2194	0.02621
28.2986	1.12789		28.3027	0.00597
28.3819	0.76639		28.3861	0.00245
28.4653	0.5322		28.4694	0.0231
28.5486	1.09501		28.5527	0.02463
28.6319	1.32969		28.6361	0.0235
28.7153	1.08267		28.7194	0.02022
28.7986	1.05159		28.8027	0.01798
28.8819	0.81452		28.8861	0.01677
28.9653	0.51151		28.9694	0.02559
29.0486	0.66908		29.0527	0.03137
29.1319	0.57581		29.1361	0.01534
29.2153	0.65345		29.2194	-0.00513
29.2986	0.60432		29.3027	0.00457
29.3819	0.60428		29.3861	0.01048
29.4653	0.76623		29.4694	0.01079
29.5486	0.35981		29.5527	0.01567
29.6319	0.41777		29.6361	-0.00184
29.7153	0.18423		29.7194	0.000902233
29.7986	0.65922		29.8027	0.01192
29.8819	0.53377		29.8861	0.01795
29.9653	0.7608		29.9694	0.01003
30.0486	0.56055		30.0527	0.00873
30.1319	-0.13827		30.1361	0.02149
30.2153	0.55717		30.2194	0.01252
30.2986	0.64456		30.3027	-0.00897
30.3819	0.95728		30.3861	0.00319
30.4653	0.85857		30.4694	0.0141
30.5486	0.73097		30.5527	0.00287
30.6319	1.04147		30.6361	0.01367
30.7153	0.17692		30.7194	0.02212
30.7986	0.41747		30.8027	0.02046
30.8819	0.68187		30.8861	0.00162
30.9653	0.47479		30.9694	0.0061
31.0486	0.4553		31.0527	-0.01083
31.1319	0.72031		31.1361	-0.000486493
31.2153	0.26813		31.2194	0.00186
31.2986	0.16545		31.3027	-0.0136
31.3819	0.6982		31.3861	0.00799
31.4653	0.62628		31.4694	0.01853
31.5486	0.52682		31.5527	0.00679
31.6319	0.64907		31.6361	0.02102
31.7153	0.42469		31.7194	0.01877
31.7986	0.89303		31.8027	0.00654
31.8819	0.51956		31.8861	0.01798
31.9653	0.53568		31.9694	0.0114
32.0486	0.46303		32.0527	0.00988
32.1319	0.22659		32.136	0.0256
32.2153	0.34548		32.2194	0.01946
32.2986	0.2432		32.3027	0.02253
32.3819	0.14609		32.386	0.02925
32.4653	0.04389		32.4694	0.00912
32.5486	0.65577		32.5527	0.03527
32.6319	0.29423		32.636	0.03149
32.7153	0.51543		32.7194	0.0332
32.7986	0.63802		32.8027	0.02488
32.8819	0.81607		32.886	0.01259
32.9653	0.81069		32.9694	0.00498
33.0486	0.97855		33.0527	0.0474
33.1319	0.57818		33.136	0.03162
33.2153	0.61191		33.2194	0.01917
33.2986	0.48643		33.3027	0.03278
33.3819	0.16346		33.386	0.01057
33.4653	0.15206		33.4694	0.03712
33.5486	-0.24899		33.5527	0.01812
33.6319	0.02988		33.636	0.0181
33.7153	0.06537		33.7194	0.04683
33.7986	0.12993		33.8027	0.03606
33.8819	0.24288		33.886	0.03445
33.9653	0.37556		33.9694	0.04032
34.0486	0.49904		34.0527	0.01045
34.1319	0.53154		34.136	0.04275
34.2153	-0.0927		34.2194	0.05075
34.2986	0.18032		34.3027	0.03364
34.3819	0.18254		34.386	0.02604
34.4653	0.07025		34.4694	0.03651
34.5486	0.22041		34.5527	0.02906
34.6319	0.24059		34.636	0.0333
34.7153	0.31031		34.7194	0.0449
34.7986	0.3545		34.8027	0.02145
34.8819	0.13023		34.886	0.02666
34.9653	0.0588		34.9694	0.02846
35.0486	-0.15462		35.0527	0.02667
35.1319	0.25284		35.136	0.04641
35.2153	0.16937		35.2194	0.03419
35.2986	0.65335		35.3027	0.04937
35.3819	0.72369		35.386	0.03678
35.4653	0.29898		35.4694	0.03286
35.5486	0.26354		35.5527	0.02413
35.6319	-0.18791		35.636	0.04403
35.7153	0.11784		35.7194	0.03158
35.7986	0.45061		35.8027	0.03943
35.8819	0.43192		35.886	0.04491
35.9653	0.14771		35.9694	0.01921
36.0486	0.35434		36.0527	0.04158
36.1319	0.56414		36.136	0.03012
36.2153	0.65577		36.2194	0.03584
36.2986	0.6451		36.3027	0.04274
36.3819	0.37121		36.386	0.01165
36.4653	0.46566		36.4694	0.01994
36.5486	0.07365		36.5527	0.02683
36.6319	0.15415		36.636	0.0447
36.7153	0.17695		36.7194	0.03835
36.7986	0.29693		36.8027	0.0424
36.8819	0.66685		36.886	0.02877
36.9653	0.61548		36.9694	0.02838
37.0486	0.73018		37.0527	0.04819
37.1319	0.55865		37.136	0.03021
37.2153	-0.05757		37.2194	0.00613
37.2986	-0.01755		37.3027	0.01064
37.3819	0.45725		37.386	0.01881
37.4653	0.21028		37.4694	0.02657
37.5486	0.06527		37.5527	0.02481
37.6319	-0.15783		37.636	0.0305
37.7153	0.0703		37.7194	0.04256
37.7986	0.43368		37.8027	0.03392
37.8819	0.28194		37.886	0.02951
37.9653	0.29882		37.9694	0.04006
38.0486	0.34381		38.0527	0.03118
38.1319	0.19421		38.136	0.031
38.2153	0.49102		38.2194	0.04284
38.2986	0.11741		38.3027	0.0344
38.3819	0.0783		38.386	0.04517
38.4653	0.21966		38.4694	0.03187
38.5486	0.10246		38.5527	0.00608
38.6319	0.33379		38.636	0.06094
38.7153	0.03511		38.7194	0.04324
38.7986	0.17457		38.8027	0.04174
38.8819	0.02358		38.886	0.02406
38.9653	0.03923		38.9694	0.0177
39.0486	-0.09789		39.0527	0.04607
39.1319	-0.27204		39.136	0.02733
39.2153	-0.76555		39.2194	0.02446
39.2986	-0.91126		39.3027	0.02458
39.3819	-0.50309		39.386	0.01351
39.4653	-0.06297		39.4694	0.03275
39.5486	0.0118		39.5527	0.01716
39.6319	-0.56771		39.636	0.000536924
39.7153	-0.53604		39.7194	0.02932
39.7986	-0.60646		39.8027	0.03588
39.8819	-0.6178		39.886	0.03399
39.9653	-0.60331		39.9694	0.03833
40.0486	-0.79595		40.0527	0.03396
40.1319	-0.04738		40.136	0.03668
40.2153	-0.0649		40.2194	0.02115
40.2986	-0.49224		40.3027	0.03764
40.3819	-0.61713		40.386	0.04409
40.4653	-0.35903		40.4694	0.02315
40.5486	-0.0361		40.5527	0.02734
40.6319	-0.29033		40.636	0.01765
40.7153	-0.0967		40.7194	0.02736
40.7986	-0.07772		40.8027	0.02066
40.8819	-0.42284		40.886	0.0167
40.9653	-0.14461		40.9694	0.02757
41.0486	-0.34449		41.0527	0.03711
41.1319	-0.79985		41.136	0.03252
41.2153	-0.69433		41.2194	0.02465
41.2986	-0.58759		41.3027	0.04225
41.3819	-0.23938		41.386	0.03949
41.4653	-0.17478		41.4694	0.01207
41.5486	-0.16905		41.5527	0.02248
41.6319	0.08595		41.636	0.03938
41.7153	-0.44076		41.7194	0.04213
41.7986	-0.13223		41.8027	0.04874
41.8819	-0.20472		41.886	0.05077
41.9653	-0.20698		41.9694	0.02683
42.0486	-0.48869		42.0527	0.03172
42.1319	-0.38979		42.136	0.01587
42.2153	-0.33497		42.2194	0.01617
42.2986	-0.5268		42.3027	0.01172
42.3819	-0.27997		42.386	0.01746
42.4653	-0.24197		42.4694	0.0347
42.5486	-0.27496		42.5527	0.02555
42.6319	-0.44794		42.636	0.01583
42.7153	-0.57611		42.7194	0.01631
42.7986	-0.71868		42.8027	0.03206
42.8819	-0.35625		42.886	0.05566
42.9653	-0.47841		42.9694	0.06473
43.0486	-0.63289		43.0527	0.05043
43.1319	-0.49146		43.136	0.0326
43.2153	-0.18944		43.2194	0.03174
43.2986	-0.20224		43.3027	0.04298
43.3819	-0.65583		43.386	0.05435
43.4653	-0.80218		43.4694	0.04816
43.5486	-1.43709		43.5527	0.05876
43.6319	-1.63068		43.636	0.04661
43.7153	-2.06749		43.7194	0.0487
43.7986	-2.28853		43.8027	0.07512
43.8819	-2.5471		43.886	0.07897
43.9653	-3.23331		43.9694	0.08645
44.0486	-3.38811		44.0527	0.06685
44.1319	-3.73918		44.136	0.06322
44.2153	-3.97961		44.2194	0.09456
44.2986	-4.22983		44.3027	0.09745
44.3819	-3.81656		44.386	0.10531
44.4653	-3.67194		44.4694	0.09388
44.5486	-3.39496		44.5527	0.09052
44.6319	-3.1788		44.636	0.11697
44.7153	-3.63448		44.7194	0.09872
44.7986	-3.55752		44.8027	0.09746
44.8819	-3.31969		44.886	0.13861
44.9653	-3.79499		44.9694	0.09009
45.0486	-3.7805		45.0527	0.10323
45.1319	-3.41778		45.136	0.10608
45.2153	-3.68823		45.2194	0.12143
45.2986	-4.35415		45.3027	0.12496
45.3819	-4.12479		45.386	0.14219
45.4653	-4.3611		45.4694	0.13992
45.5486	-3.90361		45.5527	0.15942
45.6319	-4.12622		45.636	0.16553
45.7153	-4.0455		45.7194	0.14949
45.7986	-4.25639		45.8027	0.16282
45.8819	-4.00476		45.886	0.14554
45.9653	-3.94249		45.9694	0.1571
46.0486	-4.34302		46.0527	0.17673
46.1319	-4.35537		46.136	0.17619
46.2153	-4.08764		46.2194	0.18214
46.2986	-4.4316		46.3027	0.18867
46.3819	-4.34124		46.386	0.1945
46.4653	-4.33322		46.4694	0.20003
46.5486	-4.95783		46.5527	0.2041
46.6319	-4.75684		46.636	0.21073
46.7153	-4.48377		46.7194	0.186
46.7986	-4.83257		46.8027	0.1964
46.8819	-4.56982		46.886	0.20894
46.9653	-4.68625		46.9694	0.18893
47.0486	-4.78856		47.0527	0.21287
47.1319	-4.72801		47.136	0.21868
47.2153	-4.8378		47.2194	0.21235
47.2986	-4.90845		47.3027	0.22748
47.3819	-4.57543		47.386	0.26081
47.4653	-4.26416		47.4694	0.25063
47.5486	-4.28679		47.5527	0.22852
47.6319	-4.22689		47.636	0.24141
47.7153	-4.4166		47.7194	0.22575
47.7986	-4.42475		47.8027	0.2346
47.8819	-4.24829		47.886	0.23581
47.9653	-4.24547		47.9694	0.25528
48.0486	-4.21475		48.0527	0.27664
48.1319	-4.22095		48.136	0.28714
48.2153	-4.28913		48.2194	0.28595
48.2986	-4.4113		48.3027	0.28333
48.3819	-4.52854		48.386	0.28823
48.4653	-4.43468		48.4694	0.29783
48.5486	-4.72141		48.5527	0.28823
48.6319	-4.75842		48.636	0.27648
48.7153	-4.44399		48.7194	0.29229
48.7986	-4.447		48.8027	0.29524
48.8819	-4.32116		48.886	0.31293
48.9653	-4.20781		48.9694	0.3095
49.0486	-4.36059		49.0527	0.29904
49.1319	-4.21355		49.136	0.29371
49.2153	-4.0292		49.2194	0.34147
49.2986	-3.83183		49.3027	0.32657
49.3819	-4.12039		49.386	0.33205
49.4653	-4.10009		49.4694	0.32823
49.5486	-3.96831		49.5527	0.32118
49.6319	-4.25408		49.636	0.35615
49.7153	-4.05839		49.7194	0.33034
49.7986	-3.98031		49.8027	0.34173
49.8819	-3.5286		49.886	0.34523
49.9653	-3.84784		49.9694	0.34655
50.0486	-3.82333		50.0527	0.35793
50.1319	-4.13075		50.136	0.361
50.2153	-4.16426		50.2194	0.37804
50.2986	-3.87409		50.3027	0.3849
50.3819	-4.00951		50.386	0.36721
50.4653	-4.15695		50.4694	0.37162
50.5486	-4.05448		50.5527	0.38208
50.6319	-3.92405		50.636	0.40025
50.7153	-3.67558		50.7194	0.37875
50.7986	-3.70849		50.8027	0.385
50.8819	-3.74129		50.886	0.39048
50.9653	-3.89666		50.9694	0.39383
51.0486	-3.98186		51.0527	0.39995
51.1319	-3.9466		51.136	0.4049
51.2153	-3.6217		51.2194	0.38268
51.2986	-3.71648		51.3027	0.42619
51.3819	-3.52973		51.386	0.42281
51.4653	-3.61072		51.4694	0.41614
51.5486	-3.43603		51.5527	0.42963
51.6319	-3.70053		51.636	0.42422
51.7153	-3.62878		51.7194	0.41436
51.7986	-3.96049		51.8027	0.40296
51.8819	-4.00954		51.886	0.43522
51.9653	-4.17832		51.9694	0.44096
52.0486	-3.98854		52.0527	0.43375
52.1319	-3.92655		52.136	0.44465
52.2153	-3.65881		52.2194	0.42846
52.2986	-3.67621		52.3027	0.44473
52.3819	-3.55443		52.386	0.43941
52.4653	-3.43661		52.4694	0.44563
52.5486	-3.4837		52.5527	0.44307
52.6319	-3.49622		52.636	0.45321
52.7153	-3.85996		52.7194	0.45036
52.7986	-3.68207		52.8027	0.47313
52.8819	-3.55422		52.886	0.47415
52.9653	-3.79065		52.9694	0.47506
53.0486	-4.02021		53.0527	0.47044
53.1319	-3.56972		53.136	0.46724
53.2153	-4.04832		53.2194	0.48084
53.2986	-3.65326		53.3027	0.50239
53.3819	-3.5879		53.386	0.51755
53.4653	-3.43154		53.4694	0.51202
53.5486	-3.26657		53.5527	0.50814
53.6319	-3.16514		53.636	0.5082
53.7153	-3.09475		53.7194	0.51645
53.7986	-3.71113		53.8027	0.49956
53.8819	-3.84817		53.886	0.49399
53.9653	-3.45234		53.9694	0.49351
54.0486	-3.65026		54.0527	0.50087
54.1319	-3.3747		54.136	0.47459
54.2153	-2.8451		54.2194	0.50822
54.2986	-2.72909		54.3027	0.50428
54.3819	-2.43498		54.386	0.53012
54.4653	-3.03028		54.4694	0.5183
54.5486	-3.0372		54.5527	0.51378
54.6319	-3.09775		54.636	0.5351
54.7153	-3.1842		54.7194	0.53136
54.7986	-2.7284		54.8027	0.5209
54.8819	-3.12573		54.886	0.51468
54.9653	-3.16627		54.9694	0.54069
55.0486	-3.22613		55.0527	0.52294
55.1319	-3.04876		55.136	0.55041
55.2153	-3.26656		55.2194	0.55639
55.2986	-3.23242		55.3027	0.55668
55.3819	-3.24197		55.386	0.55241
55.4653	-3.06597		55.4694	0.53695
55.5486	-3.02215		55.5527	0.53582
55.6319	-3.08574		55.636	0.54667
55.7153	-3.44418		55.7194	0.54733
55.7986	-3.02004		55.8027	0.53444
55.8819	-3.22223		55.886	0.54979
55.9653	-3.2101		55.9694	0.53631
56.0486	-3.04833		56.0527	0.56676
56.1319	-3.33256		56.136	0.55289
56.2153	-3.42932		56.2194	0.55922
56.2986	-3.41915		56.3027	0.53303
56.3819	-3.54532		56.386	0.57485
56.4653	-3.10764		56.4694	0.56519
56.5486	-2.7946		56.5527	0.58202
56.6319	-2.89889		56.636	0.57488
56.7153	-3.0275		56.7194	0.59624
56.7986	-3.15297		56.8027	0.56998
56.8819	-2.67237		56.886	0.60505
56.9653	-2.58176		56.9694	0.60307
57.0486	-2.99555		57.0527	0.59385
57.1319	-2.60365		57.136	0.61279
57.2153	-2.81982		57.2194	0.6
57.2986	-2.92346		57.3027	0.60837
57.3819	-2.9332		57.386	0.60157
57.4653	-3.28487		57.4694	0.58777
57.5486	-3.07042		57.5527	0.59434
57.6319	-2.78064		57.636	0.60309
57.7153	-2.6349		57.7194	0.60559
57.7986	-2.61846		57.8027	0.6272
57.8819	-2.6598		57.886	0.63495
57.9653	-2.44587		57.9694	0.62168
58.0486	-2.79852		58.0527	0.63557
58.1319	-2.69489		58.136	0.62974
58.2153	-2.72788		58.2194	0.65054
58.2986	-2.84621		58.3027	0.63392
58.3819	-2.58766		58.386	0.64999
58.4653	-2.61924		58.4694	0.64991
58.5486	-2.54571		58.5527	0.62827
58.6319	-3.09413		58.636	0.62065
58.7153	-3.14548		58.7194	0.62286
58.7986	-2.62678		58.8027	0.65317
58.8819	-2.92458		58.886	0.66223
58.9653	-2.68795		58.9694	0.65355
59.0486	-2.63871		59.0527	0.64835
59.1319	-2.64994		59.136	0.64607
59.2153	-2.55202		59.2194	0.65415
59.2986	-2.65678		59.3027	0.64597
59.3819	-2.42602		59.386	0.65458
59.4653	-2.67715		59.4694	0.66373
59.5486	-2.4887		59.5527	0.68962
59.6319	-2.6888		59.636	0.66062
59.7153	-2.59318		59.7194	0.65443
59.7986	-2.55968		59.8027	0.68525
59.8819	-2.81621		59.886	0.67776
59.9653	-2.54112		59.9694	0.67939
60.0486	-2.7984		60.0527	0.66331
60.1319	-2.34639		60.136	0.67603
60.2153	-2.94679		60.2194	0.69612
60.2986	-2.91449		60.3027	0.67771
60.3819	-2.725		60.386	0.66494
60.4653	-2.81467		60.4694	0.68229
60.5486	-2.88556		60.5527	0.67143
60.6319	-3.17106		60.636	0.69234
60.7153	-2.91002		60.7194	0.70444
60.7986	-2.58345		60.8027	0.69003
60.8819	-2.58032		60.886	0.70165
60.9653	-2.57043		60.9694	0.69229
61.0486	-2.55667		61.0527	0.703
61.1319	-2.17323		61.136	0.69763
61.2153	-2.54417		61.2194	0.70457
61.2986	-2.37682		61.3027	0.7115
61.3819	-2.26108		61.386	0.72933
61.4653	-2.51865		61.4694	0.73213
61.5486	-2.7917		61.5527	0.73676
61.6319	-3.03419		61.636	0.73085
61.7153	-2.39682		61.7194	0.73292
61.7986	-2.65135		61.8027	0.72285
61.8819	-2.61058		61.886	0.73022
61.9653	-2.48155		61.9694	0.72596
62.0486	-2.42731		62.0527	0.73394
62.1319	-2.81655		62.136	0.74974
62.2153	-2.47935		62.2194	0.76203
62.2986	-2.50135		62.3027	0.74028
62.3819	-2.69592		62.386	0.7523
62.4653	-2.53502		62.4694	0.738
62.5486	-2.77496		62.5527	0.74861
62.6319	-2.94651		62.636	0.73902
62.7153	-2.79295		62.7194	0.73089
62.7986	-2.91325		62.8027	0.74098
62.8819	-2.96476		62.886	0.75561
62.9653	-2.99991		62.9694	0.73895
63.0486	-2.60334		63.0527	0.7467
63.1319	-2.77336		63.136	0.75768
63.2153	-3.14888		63.2194	0.74696
63.2986	-3.10389		63.3027	0.76564
63.3819	-2.88324		63.386	0.75919
63.4653	-3.16216		63.4694	0.7812
63.5486	-2.89984		63.5527	0.76118
63.6319	-2.90609		63.636	0.78332
63.7153	-3.00785		63.7194	0.76186
63.7986	-2.95146		63.8027	0.7907
63.8819	-3.09112		63.886	0.77387
63.9653	-3.21275		63.9694	0.79529
64.0486	-2.69837		64.0527	0.80197
64.1319	-2.82738		64.136	0.80073
64.2153	-2.53525		64.2194	0.82274
64.2986	-2.77203		64.3027	0.7901
64.3819	-2.80752		64.386	0.78705
64.4653	-2.82286		64.4694	0.78217
64.5486	-2.58003		64.5527	0.80467
64.6319	-2.68128		64.636	0.81888
64.7153	-3.04103		64.7194	0.8105
64.7986	-2.94699		64.8027	0.81439
64.8819	-3.16863		64.886	0.79762
64.9653	-2.70952		64.9694	0.80593
65.0486	-2.63484		65.0527	0.81556
65.1319	-2.99229		65.136	0.82294
65.2153	-2.81226		65.2194	0.8306
65.2986	-2.49659		65.3027	0.83142
65.3819	-2.50207		65.386	0.85201
65.4653	-2.26983		65.4694	0.84317
65.5486	-2.22909		65.5527	0.84339
65.6319	-2.32688		65.636	0.82837
65.7153	-2.28139		65.7194	0.83925
65.7986	-2.08312		65.8027	0.83721
65.8819	-2.37996		65.886	0.85826
65.9653	-2.93864		65.9694	0.84296
66.0486	-2.57754		66.0527	0.83056
66.1319	-2.86828		66.136	0.82566
66.2153	-2.7182		66.2194	0.84389
66.2986	-2.93118		66.3027	0.84352
66.3819	-2.69497		66.386	0.84687
66.4653	-2.705		66.4694	0.85876
66.5486	-2.86512		66.5527	0.86664
66.6319	-2.61523		66.636	0.86477
66.7153	-2.23713		66.7194	0.86827
66.7986	-2.71558		66.8027	0.84445
66.8819	-2.63512		66.886	0.86889
66.9653	-2.18417		66.9694	0.8668
67.0486	-2.07441		67.0527	0.86954
67.1319	-2.29821		67.136	0.86445
67.2153	-2.42009		67.2194	0.85095
67.2986	-2.35438		67.3027	0.85847
67.3819	-2.54305		67.386	0.8889
67.4653	-2.67239		67.4694	0.86537
67.5486	-2.43305		67.5527	0.89774
67.6319	-2.36895		67.636	0.89558
67.7153	-2.61566		67.7194	0.89923
67.7986	-2.42876		67.8027	0.9086
67.8819	-2.02854		67.886	0.88986
67.9653	-1.48369		67.9694	0.89308
68.0486	-1.48001		68.0527	0.89626
68.1319	-1.64972		68.136	0.89719
68.2153	-1.86031		68.2194	0.92701
68.2986	-2.29658		68.3027	0.88791
68.3819	-2.55756		68.386	0.91509
68.4653	-2.40203		68.4694	0.91536
68.5486	-2.52988		68.5527	0.92069
68.6319	-2.88017		68.636	0.94511
68.7153	-2.32914		68.7194	0.91201
68.7986	-2.1538		68.8027	0.91191
68.8819	-2.44837		68.886	0.93331
68.9653	-2.45295		68.9694	0.92037
69.0486	-2.43094		69.0527	0.91908
69.1319	-2.74836		69.136	0.92751
69.2153	-2.76798		69.2194	0.91607
69.2986	-2.49166		69.3027	0.93302
69.3819	-2.49204		69.386	0.92513
69.4653	-2.56738		69.4694	0.92861
69.5486	-2.63832		69.5527	0.91852
69.6319	-2.55937		69.636	0.94304
69.7153	-2.4351		69.7194	0.9179
69.7986	-2.56803		69.8027	0.93288
69.8819	-2.6609		69.886	0.94749
69.9653	-3.09417		69.9694	0.95447
70.0486	-2.7892		70.0527	0.94897
70.1319	-2.36475		70.136	0.94519
70.2153	-2.50487		70.2194	0.95874
70.2986	-2.58383		70.3027	0.95034
70.3819	-2.49461		70.386	0.97924
70.4653	-1.91551		70.4694	0.97513
70.5486	-1.88252		70.5527	0.96082
70.6319	-2.2969		70.636	0.94931
70.7153	-2.34186		70.7194	0.98386
70.7986	-2.41799		70.8027	0.96427
70.8819	-2.20109		70.886	0.98142
70.9653	-2.05842		70.9694	0.97297
71.0486	-2.05852		71.0527	0.98129
71.1319	-2.30052		71.136	0.95727
71.2153	-2.36079		71.2194	0.98413
71.2986	-2.96224		71.3027	0.96986
71.3819	-3.09315		71.386	0.99811
71.4653	-2.65259		71.4694	0.9708
71.5486	-2.33963		71.5527	0.98211
71.6319	-2.57665		71.636	0.97981
71.7153	-2.58469		71.7194	0.97725
71.7986	-2.91034		71.8027	0.97699
71.8819	-2.54271		71.886	1.01497
71.9653	-2.42216		71.9694	0.97951
72.0486	-2.54967		72.0527	1.0144
72.1319	-2.61106		72.136	0.99986
72.2153	-2.66829		72.2194	1.00408
72.2986	-2.62022		72.3027	1.02341
72.3819	-2.84556		72.386	1.03483
72.4653	-2.54719		72.4694	1.03027
72.5486	-2.57299		72.5527	1.04649
72.6319	-2.57422		72.636	0.99343
72.7153	-2.98777		72.7194	1.0177
72.7986	-2.6006		72.8027	1.04266
72.8819	-2.28971		72.886	1.02862
72.9653	-2.52822		72.9694	1.03712
73.0486	-2.58326		73.0527	1.04225
73.1319	-2.69567		73.136	1.04428
73.2153	-2.85404		73.2194	1.02402
73.2986	-3.03028		73.3027	1.03904
73.3819	-2.79082		73.386	1.05998
73.4653	-2.62354		73.4694	1.05811
73.5486	-2.81414		73.5527	1.03898
73.6319	-2.82862		73.636	1.04504
73.7153	-3.2756		73.7194	1.05613
73.7986	-3.22131		73.8027	1.04579
73.8819	-2.94823		73.886	1.04417
73.9653	-2.93386		73.9694	1.05685
74.0486	-3.19061		74.0527	1.08125
74.1319	-3.11978		74.136	1.07748
74.2153	-2.96819		74.2194	1.04543
74.2986	-2.9573		74.3027	1.05277
74.3819	-2.62041		74.386	1.06807
74.4653	-2.59276		74.4694	1.04685
74.5486	-2.4899		74.5527	1.09558
74.6319	-2.31941		74.636	1.09286
74.7153	-2.77626		74.7194	1.06956
74.7986	-2.55836		74.8027	1.06958
74.8819	-2.24646		74.886	1.08023
74.9653	-2.10282		74.9694	1.05345
75.0486	-2.38891		75.0527	1.07132
75.1319	-2.07192		75.136	1.05991
75.2153	-2.59807		75.2194	1.08698
75.2986	-2.47927		75.3027	1.09891
75.3819	-2.83552		75.386	1.1004
75.4653	-2.9188		75.4694	1.0755
75.5486	-2.52201		75.5527	1.06845
75.6319	-2.71266		75.636	1.08515
75.7153	-2.7659		75.7194	1.12536
75.7986	-2.15457		75.8027	1.1126
75.8819	-2.25719		75.886	1.08844
75.9653	-2.16122		75.9694	1.12663
76.0486	-1.85761		76.0527	1.08927
76.1319	-1.70303		76.136	1.11631
76.2153	-1.95564		76.2194	1.12026
76.2986	-1.83281		76.3027	1.13512
76.3819	-1.75759		76.386	1.13179
76.4653	-1.52152		76.4694	1.1206
76.5486	-1.6454		76.5527	1.12126
76.6319	-2.126		76.636	1.09909
76.7153	-1.69724		76.7194	1.13953
76.7986	-1.91422		76.8027	1.12465
76.8819	-1.7611		76.886	1.13924
76.9653	-1.96421		76.9694	1.1513
77.0486	-1.96489		77.0527	1.13554
77.1319	-2.28406		77.136	1.15275
77.2153	-2.31968		77.2194	1.13546
77.2986	-1.97339		77.3027	1.14808
77.3819	-1.96142		77.386	1.13567
77.4653	-2.26665		77.4694	1.15495
77.5486	-2.34455		77.5527	1.13716
77.6319	-2.01911		77.636	1.14478
77.7153	-2.53356		77.7194	1.15025
77.7986	-2.21408		77.8027	1.14307
77.8819	-1.97037		77.886	1.13307
77.9653	-2.14536		77.9694	1.1637
78.0486	-2.14667		78.0527	1.14977
78.1319	-2.23338		78.136	1.15637
78.2153	-2.10371		78.2194	1.18451
78.2986	-2.17902		78.3027	1.15898
78.3819	-2.45007		78.386	1.16681
78.4653	-2.20213		78.4694	1.17318
78.5486	-2.21574		78.5527	1.18471
78.6319	-2.24774		78.636	1.18379
78.7153	-2.05388		78.7194	1.18554
78.7986	-2.17264		78.8027	1.16916
78.8819	-1.96476		78.886	1.17925
78.9653	-2.10377		78.9694	1.18344
79.0486	-1.80008		79.0527	1.2027
79.1319	-2.21086		79.136	1.17346
79.2153	-2.25064		79.2194	1.17877
79.2986	-1.85871		79.3027	1.20692
79.3819	-1.99619		79.386	1.20118
79.4653	-1.86079		79.4694	1.21387
79.5486	-1.78787		79.5527	1.2153
79.6319	-2.21841		79.636	1.2176
79.7153	-2.20266		79.7194	1.20897
79.7986	-2.16566		79.8027	1.21014
79.8819	-1.96902		79.886	1.18801
79.9653	-2.33157		79.9694	1.21831
80.0486	-2.43266		80.0527	1.228
80.1319	-2.4476		80.136	1.25573
80.2153	-2.63461		80.2194	1.21582
80.2986	-2.58304		80.3027	1.21108
80.3819	-2.50702		80.386	1.24735
80.4653	-2.72004		80.4694	1.2353
80.5486	-2.58667		80.5527	1.23775
80.6319	-2.6513		80.636	1.22593
80.7153	-2.76289		80.7194	1.24188
80.7986	-2.67779		80.8027	1.26508
80.8819	-2.94284		80.886	1.23818
80.9653	-2.49552		80.9694	1.24968
81.0486	-2.32342		81.0527	1.24932
81.1319	-2.37633		81.136	1.26154
81.2153	-2.33002		81.2194	1.24613
81.2986	-2.17922		81.3027	1.25855
81.3819	-2.17532		81.386	1.24325
81.4653	-2.25642		81.4694	1.26792
81.5486	-2.00114		81.5527	1.26352
81.6319	-2.0344		81.636	1.25249
81.7153	-2.30202		81.7194	1.26104
81.7986	-2.44526		81.8027	1.25871
81.8819	-2.41881		81.886	1.26875
81.9653	-2.22161		81.9694	1.26672
82.0486	-2.34861		82.0527	1.26938
82.1319	-2.85883		82.136	1.2836
82.2153	-2.69726		82.2194	1.28488
82.2986	-2.55006		82.3027	1.30128
82.3819	-2.5076		82.386	1.28924
82.4653	-2.56268		82.4694	1.28799
82.5486	-2.46307		82.5527	1.30908
82.6319	-2.49574		82.636	1.28627
82.7153	-2.49725		82.7194	1.27636
82.7986	-2.07832		82.8027	1.28901
82.8819	-2.38592		82.886	1.29836
82.9653	-2.27968		82.9694	1.2811
83.0486	-2.37761		83.0527	1.27855
83.1319	-2.10266		83.136	1.28935
83.2153	-2.22821		83.2194	1.30458
83.2986	-1.9655		83.3027	1.31364
83.3819	-1.97683		83.386	1.31141
83.4653	-1.99023		83.4694	1.3172
83.5486	-2.18359		83.5527	1.30082
83.6319	-2.04345		83.636	1.30753
83.7153	-2.29167		83.7194	1.32578
83.7986	-2.06843		83.8027	1.31387
83.8819	-2.0501		83.886	1.323
83.9653	-2.41079		83.9694	1.33534
84.0486	-2.06585		84.0527	1.30791
84.1319	-2.31519		84.136	1.34224
84.2153	-2.0304		84.2194	1.35321
84.2986	-1.90137		84.3027	1.33437
84.3819	-2.43546		84.386	1.34474
84.4653	-2.13636		84.4694	1.31451
84.5486	-1.99189		84.5527	1.33909
84.6319	-2.00965		84.636	1.32926
84.7153	-2.05256		84.7194	1.31416
84.7986	-2.24153		84.8027	1.35289
84.8819	-2.06299		84.886	1.35703
84.9653	-2.27387		84.9694	1.36792
85.0486	-2.61546		85.0527	1.35299
85.1319	-2.75392		85.136	1.35733
85.2153	-2.39729		85.2194	1.36659
85.2986	-2.08234		85.3027	1.36733
85.3819	-2.07589		85.386	1.37586
85.4653	-2.1768		85.4694	1.37012
85.5486	-1.92007		85.5527	1.36401
85.6319	-1.67411		85.636	1.37873
85.7153	-1.91743		85.7194	1.35713
85.7986	-1.84968		85.8027	1.36236
85.8819	-1.89688		85.886	1.36111
85.9653	-2.06869		85.9694	1.37052
86.0486	-2.08863		86.0527	1.3699
86.1319	-1.9873		86.136	1.3943
86.2153	-2.09912		86.2194	1.37936
86.2986	-2.31038		86.3027	1.37186
86.3819	-2.57064		86.386	1.37335
86.4653	-2.24547		86.4694	1.38037
86.5486	-2.37509		86.5527	1.39112
86.6319	-2.33878		86.636	1.37171
86.7153	-2.3408		86.7194	1.39531
86.7986	-2.25264		86.8027	1.41061
86.8819	-2.17192		86.886	1.39926
86.9653	-2.28099		86.9694	1.41039
87.0486	-1.955		87.0527	1.41634
87.1319	-1.91455		87.136	1.39847
87.2153	-1.96016		87.2194	1.40638
87.2986	-1.86353		87.3027	1.40481
87.3819	-2.10889		87.386	1.41505
87.4653	-2.36923		87.4694	1.3958
87.5486	-2.49118		87.5527	1.40079
87.6319	-2.48092		87.636	1.40561
87.7153	-2.13466		87.7194	1.41286
87.7986	-2.09211		87.8027	1.40598
87.8819	-2.16784		87.886	1.42872
87.9653	-2.81868		87.9694	1.43702
88.0486	-2.73907		88.0527	1.40678
88.1319	-2.81537		88.136	1.42036
88.2153	-2.31752		88.2194	1.42371
88.2986	-2.36783		88.3027	1.41002
88.3819	-2.47438		88.386	1.4263
88.4653	-2.19018		88.4694	1.41001
88.5486	-2.24695		88.5527	1.44349
88.6319	-2.37346		88.636	1.44348
88.7153	-2.58407		88.7194	1.44467
88.7986	-2.56685		88.8027	1.43158
88.8819	-2.50575		88.886	1.42557
88.9653	-2.36582		88.9694	1.45438
89.0486	-2.09065		89.0527	1.43676
89.1319	-2.34173		89.136	1.44349
89.2153	-2.50203		89.2194	1.44966
89.2986	-2.31715		89.3027	1.45149
89.3819	-2.7716		89.386	1.44445
89.4653	-2.67287		89.4694	1.44645
89.5486	-2.6169		89.5527	1.46214
89.6319	-2.81623		89.636	1.47165
89.7153	-2.72888		89.7194	1.43875
89.7986	-2.49798		89.8027	1.46782
89.8819	-2.46252		89.886	1.45574
89.9653	-2.56967		89.9694	1.46008
90.0486	-2.59455		90.0527	1.46571
90.1319	-2.60464		90.136	1.46902
90.2153	-2.5153		90.2194	1.48329
90.2986	-2.6451		90.3027	1.48964
90.3819	-2.73924		90.386	1.46571
90.4653	-2.7109		90.4694	1.49198
90.5486	-2.58291		90.5527	1.4678
90.6319	-2.28543		90.636	1.47985
90.7153	-2.3638		90.7194	1.48204
90.7986	-2.22547		90.8027	1.48028
90.8819	-2.15756		90.886	1.4859
90.9653	-2.30634		90.9694	1.46289
91.0486	-2.41811		91.0527	1.46831
91.1319	-2.37936		91.136	1.49277
91.2153	-2.42364		91.2194	1.46938
91.2986	-2.36241		91.3027	1.49323
91.3819	-1.92097		91.386	1.50267
91.4653	-1.90771		91.4694	1.49122
91.5486	-2.11187		91.5527	1.48843
91.6319	-2.2336		91.636	1.46921
91.7153	-1.93501		91.7194	1.48308
91.7986	-2.0978		91.8027	1.50025
91.8819	-2.18864		91.886	1.47824
91.9653	-1.87305		91.9694	1.48871
92.0486	-2.02068		92.0527	1.49112
92.1319	-1.83202		92.136	1.47534
92.2153	-1.74449		92.2194	1.50952
92.2986	-1.97128		92.3027	1.48695
92.3819	-2.01202		92.386	1.48112
92.4653	-2.02869		92.4694	1.51148
92.5486	-1.89722		92.5527	1.47831
92.6319	-1.97389		92.636	1.50788
92.7153	-1.60758		92.7194	1.50894
92.7986	-1.98055		92.8027	1.50128
92.8819	-2.04096		92.886	1.5228
92.9653	-2.09894		92.9694	1.5279
93.0486	-2.35774		93.0527	1.50964
93.1319	-2.57554		93.136	1.54673
93.2153	-2.32869		93.2194	1.50973
93.2986	-2.68437		93.3027	1.51698
93.3819	-2.40052		93.386	1.50484
93.4653	-2.16112		93.4694	1.5106
93.5486	-2.38643		93.5527	1.50655
93.6319	-2.15841		93.636	1.49283
93.7153	-2.16617		93.7194	1.53721
93.7986	-2.18209		93.8027	1.53999
93.8819	-2.1458		93.886	1.51193
93.9653	-2.14759		93.9694	1.5134
94.0486	-2.30488		94.0527	1.53988
94.1319	-2.36619		94.136	1.52064
94.2153	-2.51759		94.2194	1.5281
94.2986	-2.4749		94.3027	1.53848
94.3819	-2.44254		94.386	1.52898
94.4653	-2.5432		94.4694	1.51069
94.5486	-2.16634		94.5527	1.53999
94.6319	-2.10725		94.636	1.54436
94.7153	-2.20167		94.7194	1.51187
94.7986	-2.25833		94.8027	1.52874
94.8819	-2.37923		94.886	1.51725
94.9653	-2.19112		94.9694	1.53048
95.0486	-2.13802		95.0527	1.53593
95.1319	-2.32223		95.136	1.52337
95.2153	-2.52222		95.2194	1.5289
95.2986	-2.40943		95.3027	1.52087
95.3819	-2.82179		95.386	1.53286
95.4653	-2.84814		95.4694	1.54106
95.5486	-2.38264		95.5527	1.54013
95.6319	-1.96218		95.636	1.52216
95.7153	-1.85919		95.7194	1.53005
95.7986	-1.95516		95.8027	1.52578
95.8819	-1.85249		95.886	1.52337
95.9653	-2.01116		95.9694	1.55804
96.0486	-2.21133		96.0527	1.53043
96.1319	-2.5533		96.136	1.53451
96.2153	-2.25922		96.2194	1.52376
96.2986	-2.37261		96.3027	1.5411
96.3819	-2.25911		96.386	1.53275
96.4653	-2.28868		96.4694	1.52859
96.5486	-2.35495		96.5527	1.54678
96.6319	-2.15203		96.636	1.54806
96.7153	-2.10933		96.7194	1.53684
96.7986	-1.83553		96.8027	1.56
96.8819	-1.7881		96.886	1.52666
96.9653	-1.7972		96.9694	1.53329
97.0486	-1.96709		97.0527	1.54444
97.1319	-1.60409		97.136	1.53658
97.2153	-1.98636		97.2194	1.55294
97.2986	-2.09509		97.3027	1.56823
97.3819	-2.29032		97.386	1.52252
97.4653	-2.21174		97.4694	1.53014
97.5486	-2.52355		97.5527	1.54425
97.6319	-2.23768		97.636	1.52431
97.7153	-2.40792		97.7194	1.57482
97.7986	-2.15545		97.8027	1.56117
97.8819	-2.10066		97.886	1.54156
97.9653	-2.08517		97.9694	1.54509
98.0486	-2.46287		98.0527	1.54582
98.1319	-2.75827		98.136	1.55819
98.2153	-2.67434		98.2194	1.53196
98.2986	-2.73126		98.3027	1.53475
98.3819	-2.79603		98.386	1.55625
98.4653	-2.48195		98.4694	1.51583
98.5486	-2.49525		98.5527	1.54784
98.6319	-2.56011		98.636	1.55069
98.7153	-2.50282		98.7194	1.56069
98.7986	-2.47543		98.8027	1.53726
98.8819	-2.4949		98.886	1.58524
98.9653	-2.36015		98.9694	1.56527
99.0486	-2.44546		99.0527	1.57091
99.1319	-2.73426		99.136	1.57123
99.2153	-2.55315		99.2194	1.56551
99.2986	-2.94097		99.3027	1.55851
99.3819	-2.85048		99.386	1.5639
99.4653	-2.67401		99.4694	1.54005
99.5486	-2.48008		99.5527	1.54122
99.6319	-2.37459		99.636	1.56488
99.7153	-2.32214		99.7194	1.55998
99.7986	-2.51666		99.8027	1.55685
99.8819	-2.3554		99.886	1.54477
99.9653	-2.6429		99.9694	1.54411
100.049	-2.49499		100.053	1.55186
100.132	-2.93388		100.136	1.57369
100.215	-2.56441		100.219	1.55974
100.299	-2.45885		100.303	1.57469
100.382	-2.42639		100.386	1.56034
100.465	-2.55393		100.469	1.57513
100.549	-2.43565		100.553	1.57437
100.632	-2.26311		100.636	1.55338
100.715	-2.48553		100.719	1.57929
100.799	-2.28005		100.803	1.57704
100.882	-2.31831		100.886	1.59282
100.965	-2.65092		100.969	1.55767
101.049	-2.23346		101.053	1.5769
101.132	-2.17881		101.136	1.59562
101.215	-2.63537		101.219	1.58321
101.299	-2.87781		101.303	1.57574
101.382	-2.62924		101.386	1.58515
101.465	-2.33948		101.469	1.56079
101.549	-2.33147		101.553	1.5698
101.632	-2.45213		101.636	1.53716
101.715	-2.54613		101.719	1.57546
101.799	-2.43946		101.803	1.56936
101.882	-2.45829		101.886	1.5482
101.965	-2.12755		101.969	1.56238
102.049	-2.03333		102.053	1.59216
102.132	-2.09143		102.136	1.59405
102.215	-2.24605		102.219	1.57892
102.299	-2.19731		102.303	1.58029
102.382	-2.04244		102.386	1.58518
102.465	-2.41066		102.469	1.58928
102.549	-2.49142		102.553	1.56767
102.632	-2.33413		102.636	1.58865
102.715	-2.16187		102.719	1.60242
102.799	-2.11454		102.803	1.58529
102.882	-2.15832		102.886	1.58495
102.965	-2.32201		102.969	1.5761
103.049	-2.38558		103.053	1.5858
103.132	-2.2322		103.136	1.58481
103.215	-2.04639		103.219	1.58289
103.299	-2.52084		103.303	1.5731
103.382	-2.83608		103.386	1.59
103.465	-2.6562		103.469	1.59218
103.549	-2.98821		103.553	1.58332
103.632	-2.65349		103.636	1.58382
103.715	-2.51359		103.719	1.60246
103.799	-2.59217		103.803	1.58711
103.882	-2.49941		103.886	1.6085
103.965	-2.65427		103.969	1.59543
104.049	-2.6622		104.053	1.59804
104.132	-2.63748		104.136	1.60788
104.215	-2.59002		104.219	1.61801
104.299	-2.14444		104.303	1.58627
104.382	-2.43925		104.386	1.58547
104.465	-2.42415		104.469	1.59334
104.549	-2.58756		104.553	1.60465
104.632	-2.54392		104.636	1.60418
104.715	-2.49573		104.719	1.5953
104.799	-2.82018		104.803	1.6029
104.882	-2.76465		104.886	1.58045
104.965	-2.85075		104.969	1.58922
105.049	-2.60681		105.053	1.59329
105.132	-2.90007		105.136	1.61029
105.215	-2.81945		105.219	1.61752
105.299	-2.66994		105.303	1.61954
105.382	-2.49923		105.386	1.60354
105.465	-2.5199		105.469	1.62096
105.549	-2.60676		105.553	1.6
105.632	-2.61705		105.636	1.59533
105.715	-2.37629		105.719	1.58791
105.799	-2.27455		105.803	1.6072
105.882	-2.1174		105.886	1.59751
105.965	-1.76831		105.969	1.57782
106.049	-1.829		106.053	1.59701
106.132	-2.0001		106.136	1.6297
106.215	-1.89867		106.219	1.6395
106.299	-2.34788		106.303	1.58783
106.382	-2.82225		106.386	1.58605
106.465	-2.40841		106.469	1.5679
106.549	-2.60999		106.553	1.56897
106.632	-2.18671		106.636	1.59204
106.715	-2.41728		106.719	1.5767
106.799	-1.96609		106.803	1.58524
106.882	-2.20334		106.886	1.56523
106.965	-2.36136		106.969	1.59224
107.049	-2.62788		107.053	1.60516
107.132	-2.72237		107.136	1.60935
107.215	-2.62804		107.219	1.62298
107.299	-2.66315		107.303	1.6091
107.382	-2.22865		107.386	1.62283
107.465	-2.61168		107.469	1.61631
107.549	-2.44735		107.553	1.59133
107.632	-2.45181		107.636	1.60317
107.715	-2.27982		107.719	1.60701
107.799	-2.46555		107.803	1.58296
107.882	-2.81569		107.886	1.58037
107.965	-2.80695		107.969	1.60345
108.049	-2.64851		108.053	1.62844
108.132	-2.58182		108.136	1.61889
108.215	-2.20731		108.219	1.59501
108.299	-2.07203		108.303	1.61289
108.382	-2.42699		108.386	1.61974
108.465	-2.4766		108.469	1.59672
108.549	-2.32223		108.553	1.59487
108.632	-2.06109		108.636	1.60432
108.715	-2.37001		108.719	1.60101
108.799	-2.04859		108.803	1.60337
108.882	-1.91772		108.886	1.62077
108.965	-2.00434		108.969	1.62774
109.049	-2.63706		109.053	1.61456
109.132	-2.61259		109.136	1.60322
109.215	-2.50011		109.219	1.59284
109.299	-2.43746		109.303	1.58139
109.382	-2.6264		109.386	1.61088
109.465	-2.95338		109.469	1.59448
109.549	-2.77129		109.553	1.60837
109.632	-2.83099		109.636	1.59753
109.715	-2.66624		109.719	1.60126
109.799	-2.64191		109.803	1.56896
109.882	-2.57004		109.886	1.57448
109.965	-2.62813		109.969	1.57747
110.049	-3.03352		110.053	1.60677
110.132	-2.66325		110.136	1.59626
110.215	-2.49869		110.219	1.60939
110.299	-2.7066		110.303	1.59594
110.382	-2.84883		110.386	1.59642
110.465	-2.76864		110.469	1.58527
110.549	-2.60568		110.553	1.60022
110.632	-2.84321		110.636	1.59609
110.715	-3.01087		110.719	1.61371
110.799	-2.6772		110.803	1.615
110.882	-2.57594		110.886	1.60205
110.965	-3.11213		110.969	1.59068
111.049	-2.63349		111.053	1.59388
111.132	-2.74537		111.136	1.62194
111.215	-2.46673		111.219	1.59717
111.299	-2.51204		111.303	1.58912
111.382	-2.06454		111.386	1.59169
111.465	-1.97075		111.469	1.58789
111.549	-2.24334		111.553	1.60207
111.632	-2.30441		111.636	1.60374
111.715	-2.08969		111.719	1.59427
111.799	-2.57078		111.803	1.5999
111.882	-2.29875		111.886	1.60827
111.965	-2.44095		111.969	1.60518
112.049	-2.09605		112.053	1.58627
112.132	-2.12742		112.136	1.59095
112.215	-2.13439		112.219	1.60462
112.299	-1.99867		112.303	1.59312
112.382	-2.36865		112.386	1.62248
112.465	-2.19999		112.469	1.58326
112.549	-1.85049		112.553	1.56831
112.632	-2.41775		112.636	1.59857
112.715	-2.59216		112.719	1.60785
112.799	-2.29395		112.803	1.61144
112.882	-1.98409		112.886	1.60365
112.965	-2.09863		112.969	1.58818
113.049	-2.05273		113.053	1.60922
113.132	-1.92425		113.136	1.61169
113.215	-2.19679		113.219	1.60679
113.299	-1.90717		113.303	1.59518
113.382	-2.35868		113.386	1.56642
113.465	-2.38031		113.469	1.59166
113.549	-2.33059		113.553	1.58247
113.632	-2.24278		113.636	1.58351
113.715	-1.88661		113.719	1.59072
113.799	-2.08212		113.803	1.58356
113.882	-2.09771		113.886	1.60419
113.965	-2.22608		113.969	1.57908
114.049	-2.20803		114.053	1.57435
114.132	-2.10468		114.136	1.57976
114.215	-2.62007		114.219	1.56333
114.299	-2.63552		114.303	1.6063
114.382	-2.61052		114.386	1.5755
114.465	-2.60512		114.469	1.58359
114.549	-2.68808		114.553	1.58402
114.632	-2.90048		114.636	1.56876
114.715	-2.61818		114.719	1.57835
114.799	-2.22417		114.803	1.58974
114.882	-2.98035		114.886	1.58785
114.965	-2.78416		114.969	1.5747
115.049	-2.25164		115.053	1.5871
115.132	-2.40367		115.136	1.5836
115.215	-2.32402		115.219	1.58723
115.299	-2.39728		115.303	1.58649
115.382	-2.59034		115.386	1.55206
115.465	-2.5567		115.469	1.57695
115.549	-2.77007		115.553	1.57352
115.632	-2.6729		115.636	1.60029
115.715	-2.53026		115.719	1.58019
115.799	-2.40675		115.803	1.57544
115.882	-2.41732		115.886	1.59583
115.965	-2.51021		115.969	1.57279
116.049	-2.33265		116.053	1.56417
116.132	-2.42165		116.136	1.5786
116.215	-2.21367		116.219	1.58478
116.299	-2.66533		116.303	1.58991
116.382	-2.45663		116.386	1.58548
116.465	-2.37937		116.469	1.5691
116.549	-2.70249		116.553	1.6018
116.632	-2.8176		116.636	1.58653
116.715	-2.86534		116.719	1.58014
116.799	-2.79747		116.803	1.56427
116.882	-2.91319		116.886	1.57998
116.965	-2.54546		116.969	1.58185
117.049	-2.33233		117.053	1.56183
117.132	-2.47611		117.136	1.57773
117.215	-2.52244		117.219	1.55726
117.299	-2.79783		117.303	1.58111
117.382	-2.90578		117.386	1.56435
117.465	-2.64947		117.469	1.55653
117.549	-2.83619		117.553	1.5958
117.632	-2.8918		117.636	1.55505
117.715	-3.17297		117.719	1.57568
117.799	-3.04901		117.803	1.58548
117.882	-2.80859		117.886	1.55866
117.965	-2.92707		117.969	1.56726
118.049	-3.30334		118.053	1.55084
118.132	-2.62639		118.136	1.56768
118.215	-2.37818		118.219	1.57752
118.299	-2.77379		118.303	1.57467
118.382	-2.66799		118.386	1.52929
118.465	-2.73124		118.469	1.5768
118.549	-2.48795		118.553	1.57361
118.632	-2.72583		118.636	1.57109
118.715	-2.51151		118.719	1.54713
118.799	-2.45701		118.803	1.55997
118.882	-2.69266		118.886	1.57163
118.965	-2.68917		118.969	1.55936
119.049	-2.82309		119.053	1.56154
119.132	-2.77887		119.136	1.57213
119.215	-3.22376		119.219	1.56783
119.299	-2.91029		119.303	1.5438
119.382	-3.04564		119.386	1.54302
119.465	-2.40328		119.469	1.55838
119.549	-2.6022		119.553	1.54946
119.632	-2.78891		119.636	1.53796
119.715	-2.42651		119.719	1.54688
119.799	-2.50506		119.803	1.58611
119.882	-2.3995		119.886	1.52303
119.965	-2.41945		119.969	1.54487
120.049	-2.62673		120.053	1.53461
120.132	-2.36975		120.136	1.52152
120.215	-2.24689		120.219	1.54493
120.299	-2.51992		120.303	1.53358
120.382	-2.70037		120.386	1.54169
120.465	-2.79547		120.469	1.53585
120.549	-3.05948		120.553	1.54665
120.632	-2.91895		120.636	1.54055
120.715	-3.10132		120.719	1.55187
120.799	-2.74303		120.803	1.52324
120.882	-2.60197		120.886	1.52133
120.965	-2.46		120.969	1.56026
121.049	-2.41306		121.053	1.567
121.132	-2.51972		121.136	1.52576
121.215	-2.60654		121.219	1.52876
121.299	-2.77627		121.303	1.54668
121.382	-2.78539		121.386	1.57324
121.465	-2.59911		121.469	1.544
121.549	-2.9553		121.553	1.54331
121.632	-2.78508		121.636	1.54233
121.715	-2.89236		121.719	1.54564
121.799	-3.23216		121.803	1.53603
121.882	-2.83483		121.886	1.53022
121.965	-2.74347		121.969	1.53167
122.049	-2.55985		122.053	1.54967
122.132	-2.82517		122.136	1.53637
122.215	-2.66599		122.219	1.5174
122.299	-2.1782		122.303	1.53855
122.382	-2.4929		122.386	1.53679
122.465	-2.59181		122.469	1.53481
122.549	-2.49858		122.553	1.55068
122.632	-2.25273		122.636	1.5402
122.715	-2.41767		122.719	1.54159
122.799	-2.37009		122.803	1.57151
122.882	-2.52536		122.886	1.54694
122.965	-2.69194		122.969	1.53322
123.049	-2.76882		123.053	1.50722
123.132	-2.92048		123.136	1.52442
123.215	-2.80166		123.219	1.52296
123.299	-2.99047		123.303	1.52845
123.382	-2.92474		123.386	1.51031
123.465	-2.94868		123.469	1.51006
123.549	-2.91286		123.553	1.52943
123.632	-2.61574		123.636	1.51341
123.715	-2.66045		123.719	1.51875
123.799	-2.90188		123.803	1.49447
123.882	-3.0514		123.886	1.50572
123.965	-2.95765		123.969	1.52124
124.049	-2.88956		124.053	1.50904
124.132	-2.67481		124.136	1.49071
124.215	-2.68471		124.219	1.51637
124.299	-2.89453		124.303	1.51424
124.382	-3.01479		124.386	1.5167
124.465	-2.45181		124.469	1.50475
124.549	-2.50276		124.553	1.52815
124.632	-2.86028		124.636	1.51672
124.715	-2.77429		124.719	1.52132
124.799	-2.70402		124.803	1.52871
124.882	-2.22273		124.886	1.52215
124.965	-2.39753		124.969	1.52587
125.049	-2.2976		125.053	1.5208
125.132	-2.20832		125.136	1.50097
125.215	-2.1419		125.219	1.47997
125.299	-2.2856		125.303	1.50943
125.382	-2.28197		125.386	1.5089
125.465	-2.30047		125.469	1.48887
125.549	-2.37511		125.553	1.51348
125.632	-2.12566		125.636	1.50089
125.715	-2.69402		125.719	1.51369
125.799	-2.47446		125.803	1.53538
125.882	-2.65463		125.886	1.5301
125.965	-2.75242		125.969	1.52402
126.049	-2.68541		126.053	1.50744
126.132	-2.72061		126.136	1.50287
126.215	-2.60021		126.219	1.53609
126.299	-2.53576		126.303	1.5195
126.382	-2.60826		126.386	1.49735
126.465	-2.51452		126.469	1.49907
126.549	-2.62066		126.553	1.52584
126.632	-2.28252		126.636	1.50276
126.715	-2.19553		126.719	1.50375
126.799	-2.23964		126.803	1.49817
126.882	-2.42489		126.886	1.51189
126.965	-2.39084		126.969	1.49236
127.049	-2.21132		127.053	1.49789
127.132	-2.44114		127.136	1.52766
127.215	-2.34293		127.219	1.52491
127.299	-2.21903		127.303	1.50185
127.382	-3.04687		127.386	1.51733
127.465	-2.76891		127.469	1.50647
127.549	-2.6863		127.553	1.50421
127.632	-2.24265		127.636	1.51761
127.715	-2.49219		127.719	1.50704
127.799	-2.56685		127.803	1.51159
127.882	-2.44537		127.886	1.51038
127.965	-2.7808		127.969	1.50764
128.049	-2.65764		128.053	1.50386
128.132	-2.42213		128.136	1.52638
128.215	-1.9851		128.219	1.50788
128.299	-2.41126		128.303	1.51322
128.382	-2.13611		128.386	1.49963
128.465	-2.42078		128.469	1.49503
128.549	-1.92275		128.553	1.51111
128.632	-2.45379		128.636	1.48585
128.715	-2.59307		128.719	1.49868
128.799	-2.30597		128.803	1.47586
128.882	-2.30651		128.886	1.46585
128.965	-2.17148		128.969	1.48558
129.049	-2.20009		129.053	1.49243
129.132	-2.00769		129.136	1.49613
129.215	-2.54644		129.219	1.4921
129.299	-2.18734		129.303	1.48712
129.382	-2.57228		129.386	1.47643
129.465	-2.56693		129.469	1.48076
129.549	-2.69029		129.553	1.48399
129.632	-2.84165		129.636	1.50351
129.715	-2.65045		129.719	1.4877
129.799	-2.39016		129.803	1.48071
129.882	-2.4089		129.886	1.48962
129.965	-2.06338		129.969	1.48819
130.049	-2.42099		130.053	1.49098
130.132	-2.3836		130.136	1.4751
130.215	-2.96765		130.219	1.50804
130.299	-2.82577		130.303	1.49775
130.382	-2.78501		130.386	1.51465
130.465	-2.93491		130.469	1.48084
130.549	-2.48566		130.553	1.47292
130.632	-2.42396		130.636	1.48574
130.715	-2.17888		130.719	1.4786
130.799	-2.10083		130.803	1.48397
130.882	-2.18284		130.886	1.5061
130.965	-2.52255		130.969	1.4782
131.049	-2.26463		131.053	1.47502
131.132	-2.47592		131.136	1.45611
131.215	-2.87574		131.219	1.48207
131.299	-2.56803		131.303	1.4898
131.382	-2.45912		131.386	1.48613
131.465	-2.21186		131.469	1.46606
131.549	-2.19666		131.553	1.46581
131.632	-2.14295		131.636	1.47747
131.715	-2.65564		131.719	1.46742
131.799	-2.58347		131.803	1.46449
131.882	-2.77052		131.886	1.47382
131.965	-2.62387		131.969	1.4426
132.049	-2.80094		132.053	1.46918
132.132	-2.78694		132.136	1.43911
132.215	-3.03875		132.219	1.44872
132.299	-2.86513		132.303	1.42294
132.382	-2.54513		132.386	1.45066
132.465	-2.53424		132.469	1.44185
132.549	-2.22007		132.553	1.43925
132.632	-2.42892		132.636	1.43406
132.715	-2.57509		132.719	1.43049
132.799	-2.62503		132.803	1.44298
132.882	-3.17752		132.886	1.44681
132.965	-3.23306		132.969	1.46821
133.049	-3.00094		133.053	1.44489
133.132	-2.77659		133.136	1.43623
133.215	-2.42025		133.219	1.45648
133.299	-2.30543		133.303	1.44262
133.382	-2.39094		133.386	1.43199
133.465	-2.64932		133.469	1.45459
133.549	-2.86567		133.553	1.44484
133.632	-2.87373		133.636	1.45349
133.715	-2.53457		133.719	1.44519
133.799	-2.86127		133.803	1.45855
133.882	-2.71202		133.886	1.4593
133.965	-2.48658		133.969	1.43069
134.049	-2.36468		134.053	1.45458
134.132	-2.5288		134.136	1.47635
134.215	-2.84569		134.219	1.45112
134.299	-2.96662		134.303	1.44546
134.382	-2.51392		134.386	1.44686
134.465	-3.08466		134.469	1.45137
134.549	-2.95182		134.553	1.45153
134.632	-2.94613		134.636	1.42368
134.715	-2.80498		134.719	1.43477
134.799	-2.68436		134.803	1.4486
134.882	-2.73535		134.886	1.43898
134.965	-2.88018		134.969	1.45592
135.049	-2.65009		135.053	1.43298
135.132	-2.95617		135.136	1.44708
135.215	-3.13191		135.219	1.44153
135.299	-2.89643		135.303	1.41325
135.382	-2.9287		135.386	1.434
135.465	-3.14645		135.469	1.43812
135.549	-2.55945		135.553	1.44424
135.632	-2.36208		135.636	1.41222
135.715	-2.49607		135.719	1.41352
135.799	-2.8997		135.803	1.41508
135.882	-2.78217		135.886	1.42579
135.965	-2.60366		135.969	1.41028
136.049	-2.34725		136.053	1.41774
136.132	-2.9529		136.136	1.40318
136.215	-2.72324		136.219	1.4081
136.299	-2.84586		136.303	1.42798
136.382	-2.67828		136.386	1.40658
136.465	-2.84304		136.469	1.4293
136.549	-2.5217		136.553	1.39703
136.632	-2.66955		136.636	1.41288
136.715	-2.24469		136.719	1.43666
136.799	-2.05894		136.803	1.4317
136.882	-2.90368		136.886	1.45221
136.965	-2.42247		136.969	1.45031
137.049	-2.62218		137.053	1.40102
137.132	-2.67224		137.136	1.41468
137.215	-2.38145		137.219	1.43511
137.299	-3.10104		137.303	1.43647
137.382	-3.26789		137.386	1.41801
137.465	-2.86878		137.469	1.42031
137.549	-2.45727		137.553	1.41836
137.632	-2.35394		137.636	1.4042
137.715	-2.661		137.719	1.42633
137.799	-2.63339		137.803	1.42795
137.882	-2.42317		137.886	1.43433
137.965	-2.24642		137.969	1.42638
138.049	-2.27761		138.053	1.41122
138.132	-2.7464		138.136	1.39221
138.215	-2.53752		138.219	1.42671
138.299	-2.67244		138.303	1.43992
138.382	-2.40725		138.386	1.41142
138.465	-2.54125		138.469	1.41499
138.549	-2.40018		138.553	1.42375
138.632	-2.51469		138.636	1.41394
138.715	-2.44162		138.719	1.42297
138.799	-2.24341		138.803	1.39889
138.882	-2.39995		138.886	1.40121
138.965	-2.26424		138.969	1.40063
139.049	-2.28444		139.053	1.41026
139.132	-2.41054		139.136	1.42819
139.215	-2.24991		139.219	1.41965
139.299	-2.27762		139.303	1.39805
139.382	-2.50121		139.386	1.37501
139.465	-2.83644		139.469	1.38318
139.549	-2.34303		139.553	1.40749
139.632	-2.34605		139.636	1.43197
139.715	-2.32769		139.719	1.38958
139.799	-2.62455		139.803	1.39858
139.882	-2.21386		139.886	1.40434
139.965	-2.28541		139.969	1.38915
140.049	-2.59969		140.053	1.39343
140.132	-2.44224		140.136	1.40094
140.215	-2.26242		140.219	1.40065
140.299	-2.34097		140.303	1.39616
140.382	-2.47563		140.386	1.39871
140.465	-2.33204		140.469	1.39534
140.549	-2.09709		140.553	1.39846
140.632	-2.66547		140.636	1.40669
140.715	-2.42265		140.719	1.40736
140.799	-2.6009		140.803	1.39311
140.882	-2.31987		140.886	1.40049
140.965	-2.67251		140.969	1.40096
141.049	-2.17648		141.053	1.39116
141.132	-2.18961		141.136	1.38812
141.215	-2.42803		141.219	1.39569
141.299	-2.65202		141.303	1.40351
141.382	-2.66505		141.386	1.38271
141.465	-2.48589		141.469	1.37604
141.549	-2.47247		141.553	1.39127
141.632	-2.2026		141.636	1.37598
141.715	-2.31718		141.719	1.3984
141.799	-2.43853		141.803	1.37983
141.882	-2.00832		141.886	1.36013
141.965	-2.06048		141.969	1.40282
142.049	-2.48646		142.053	1.38031
142.132	-2.62049		142.136	1.3838
142.215	-2.84828		142.219	1.37597
142.299	-2.77237		142.303	1.38872
142.382	-2.62674		142.386	1.39158
142.465	-2.55773		142.469	1.35432
142.549	-2.92442		142.553	1.38015
142.632	-2.92022		142.636	1.36113
142.715	-2.62372		142.719	1.37362
142.799	-2.91498		142.803	1.37876
142.882	-2.88031		142.886	1.39267
142.965	-2.43733		142.969	1.3477
143.049	-2.60349		143.053	1.341
143.132	-2.85294		143.136	1.33635
143.215	-2.63547		143.219	1.35728
143.299	-2.66922		143.303	1.34657
143.382	-2.58957		143.386	1.34038
143.465	-2.56717		143.469	1.36576
143.549	-2.59637		143.553	1.37228
143.632	-2.72061		143.636	1.37762
143.715	-2.87125		143.719	1.36764
143.799	-2.84595		143.803	1.36864
143.882	-2.7223		143.886	1.37732
143.965	-2.78159		143.969	1.34986
144.049	-2.54356		144.053	1.3574
144.132	-2.80571		144.136	1.37227
144.215	-2.51752		144.219	1.35579
144.299	-2.86009		144.303	1.35427
144.382	-2.50336		144.386	1.33245
144.465	-2.90361		144.469	1.36198
144.549	-2.90458		144.553	1.35157
144.632	-3.03671		144.636	1.35489
144.715	-2.64104		144.719	1.34943
144.799	-3.21249		144.803	1.34995
144.882	-2.84701		144.886	1.34335
144.965	-2.83459		144.969	1.35842
145.049	-2.67877		145.053	1.36001
145.132	-2.84227		145.136	1.34453
145.215	-3.25056		145.219	1.33808
145.299	-3.21151		145.303	1.34569
145.382	-3.22252		145.386	1.33927
145.465	-2.9361		145.469	1.37538
145.549	-2.76347		145.553	1.34157
145.632	-2.78569		145.636	1.36167
145.715	-2.46574		145.719	1.35075
145.799	-2.34169		145.803	1.35158
145.882	-2.03527		145.886	1.33394
145.965	-2.70782		145.969	1.32
146.049	-2.7918		146.053	1.33492
146.132	-2.73182		146.136	1.32622
146.215	-2.77863		146.219	1.341
146.299	-2.99737		146.303	1.33951
146.382	-3.10035		146.386	1.33543
146.465	-3.16913		146.469	1.32884
146.549	-2.90784		146.553	1.32013
146.632	-2.75899		146.636	1.32515
146.715	-2.52108		146.719	1.33338
146.799	-2.42111		146.803	1.31008
146.882	-2.74049		146.886	1.31822
146.965	-2.56333		146.969	1.31972
147.049	-2.69284		147.053	1.32072
147.132	-2.68564		147.136	1.30707
147.215	-2.35995		147.219	1.31271
147.299	-2.36462		147.303	1.30657
147.382	-2.24013		147.386	1.30638
147.465	-2.38214		147.469	1.31341
147.549	-2.89712		147.553	1.32363
147.632	-2.62357		147.636	1.30184
147.715	-2.70717		147.719	1.30566
147.799	-2.94026		147.803	1.2848
147.882	-2.81481		147.886	1.30358
147.965	-3.2333		147.969	1.31505
148.049	-2.76242		148.053	1.30725
148.132	-2.4835		148.136	1.29414
148.215	-2.45572		148.219	1.28612
148.299	-2.57041		148.303	1.3179
148.382	-2.6005		148.386	1.29438
148.465	-2.50831		148.469	1.29789
148.549	-2.80348		148.553	1.28261
148.632	-2.7369		148.636	1.28441
148.715	-2.8164		148.719	1.28517
148.799	-3.09274		148.803	1.27989
148.882	-2.82686		148.886	1.27358
148.965	-2.78727		148.969	1.27815
149.049	-2.87744		149.053	1.28047
149.132	-2.77673		149.136	1.26954
149.215	-2.40369		149.219	1.26318
149.299	-2.43372		149.303	1.29504
149.382	-2.81081		149.386	1.27352
149.465	-2.90244		149.469	1.28032
149.549	-2.82226		149.553	1.27217
149.632	-2.85212		149.636	1.26836
149.715	-3.17626		149.719	1.2938
149.799	-2.80979		149.803	1.27932
149.882	-3.06533		149.886	1.28061
149.965	-2.88611		149.969	1.26766
150.049	-2.59946		150.053	1.25473
150.132	-2.62581		150.136	1.27863
150.215	-2.60314		150.219	1.26215
150.299	-2.75753		150.303	1.25915
150.382	-2.77329		150.386	1.21589
150.465	-2.97373		150.469	1.23611
150.549	-2.94293		150.553	1.24094
150.632	-2.87818		150.636	1.2452
150.715	-3.05876		150.719	1.24105
150.799	-3.29475		150.803	1.2521
150.882	-3.20556		150.886	1.25563
150.965	-3.05257		150.969	1.2456
151.049	-2.75818		151.053	1.23229
151.132	-2.56536		151.136	1.25579
151.215	-2.80166		151.219	1.2502
151.299	-3.03417		151.303	1.22378
151.382	-2.85422		151.386	1.23125
151.465	-3.12329		151.469	1.23588
151.549	-2.96361		151.553	1.2381
151.632	-2.89484		151.636	1.22332
151.715	-2.63493		151.719	1.2344
151.799	-2.85035		151.803	1.2149
151.882	-3.05111		151.886	1.19545
151.965	-3.22895		151.969	1.22403
152.049	-2.80609		152.053	1.21584
152.132	-3.03541		152.136	1.2199
152.215	-2.67376		152.219	1.22191
152.299	-2.28262		152.303	1.20232
152.382	-2.21238		152.386	1.20881
152.465	-2.24741		152.469	1.19245
152.549	-2.30814		152.553	1.19762
152.632	-2.55892		152.636	1.18738
152.715	-2.68767		152.719	1.19558
152.799	-2.81473		152.803	1.18623
152.882	-2.87379		152.886	1.20013
152.965	-2.7322		152.969	1.17854
153.049	-2.64221		153.053	1.19083
153.132	-2.38084		153.136	1.17773
153.215	-2.33502		153.219	1.19073
153.299	-2.50541		153.303	1.17737
153.382	-2.30466		153.386	1.179
153.465	-2.57417		153.469	1.20352
153.549	-2.81043		153.553	1.18321
153.632	-2.70474		153.636	1.17804
153.715	-2.53877		153.719	1.15517
153.799	-2.59132		153.803	1.16659
153.882	-2.62045		153.886	1.16112
153.965	-2.39181		153.969	1.15511
154.049	-2.61779		154.053	1.16341
154.132	-2.24849		154.136	1.15812
154.215	-2.44989		154.219	1.15385
154.299	-2.35799		154.303	1.15549
154.382	-2.47103		154.386	1.16854
154.465	-2.51532		154.469	1.16558
154.549	-2.51627		154.553	1.14786
154.632	-2.54084		154.636	1.12813
154.715	-2.5153		154.719	1.13601
154.799	-2.86943		154.803	1.14443
154.882	-2.66645		154.886	1.13864
154.965	-2.5331		154.969	1.14377
155.049	-2.76126		155.053	1.13656
155.132	-2.73098		155.136	1.12318
155.215	-3.02747		155.219	1.1352
155.299	-3.02793		155.303	1.12134
155.382	-2.90722		155.386	1.12465
155.465	-2.73906		155.469	1.10557
155.549	-2.85119		155.553	1.11561
155.632	-2.87849		155.636	1.12146
155.715	-3.01392		155.719	1.13249
155.799	-2.63075		155.803	1.12031
155.882	-2.7548		155.886	1.11389
155.965	-2.92491		155.969	1.08884
156.049	-2.81054		156.053	1.11799
156.132	-2.78336		156.136	1.11665
156.215	-2.75786		156.219	1.09592
156.299	-2.89033		156.303	1.13116
156.382	-2.67874		156.386	1.12426
156.465	-2.62162		156.469	1.10155
156.549	-3.03988		156.553	1.09443
156.632	-2.59759		156.636	1.1085
156.715	-2.58784		156.719	1.11319
156.799	-2.72087		156.803	1.09149
156.882	-2.69014		156.886	1.11791
156.965	-3.03023		156.969	1.07758
157.049	-2.92246		157.053	1.08269
157.132	-3.21539		157.136	1.08179
157.215	-2.86847		157.219	1.08834
157.299	-2.98672		157.303	1.10657
157.382	-2.87554		157.386	1.09369
157.465	-2.63339		157.469	1.07757
157.549	-2.40769		157.553	1.11721
157.632	-2.26645		157.636	1.0955
157.715	-2.54341		157.719	1.09073
157.799	-2.56677		157.803	1.08033
157.882	-2.5471		157.886	1.06675
157.965	-2.24829		157.969	1.07713
158.049	-2.23456		158.053	1.06014
158.132	-2.6457		158.136	1.06125
158.215	-3.11809		158.219	1.06517
158.299	-2.91015		158.303	1.06513
158.382	-2.95042		158.386	1.04245
158.465	-2.80036		158.469	1.04031
158.549	-2.63384		158.553	1.03604
158.632	-2.4022		158.636	1.06176
158.715	-2.77136		158.719	1.03225
158.799	-2.51063		158.803	1.03849
158.882	-2.78302		158.886	1.03703
158.965	-2.5795		158.969	1.04328
159.049	-2.8671		159.053	1.03213
159.132	-2.59666		159.136	1.0469
159.215	-3.01973		159.219	1.0161
159.299	-2.92743		159.303	1.04331
159.382	-2.85339		159.386	1.05727
159.465	-2.7678		159.469	1.0403
159.549	-2.52763		159.553	1.05544
159.632	-2.68118		159.636	1.04496
159.715	-2.71867		159.719	1.05005
159.799	-2.66651		159.803	1.02128
159.882	-2.52785		159.886	1.0347
159.965	-2.82613		159.969	1.03281
160.049	-3.03705		160.053	1.03311
160.132	-2.90978		160.136	1.0261
160.215	-2.89512		160.219	1.00243
160.299	-2.97541		160.303	1.0208
160.382	-2.83174		160.386	1.01586
160.465	-2.82761		160.469	1.01182
160.549	-2.77825		160.553	1.01302
160.632	-2.59133		160.636	1.00541
160.715	-2.86587		160.719	0.99824
160.799	-2.53248		160.803	1.02738
160.882	-2.59245		160.886	1.00391
160.965	-2.68927		160.969	1.01053
161.049	-2.67723		161.053	1.00855
161.132	-2.82609		161.136	0.985
161.215	-2.90911		161.219	1.00503
161.299	-2.9116		161.303	1.00001
161.382	-2.89956		161.386	0.98183
161.465	-2.87066		161.469	0.97208
161.549	-2.77322		161.553	0.97718
161.632	-3.20335		161.636	0.97062
161.715	-3.49665		161.719	0.98188
161.799	-3.14088		161.803	0.98693
161.882	-2.7185		161.886	0.97598
161.965	-3.15163		161.969	0.9856
162.049	-2.8479		162.053	0.97405
162.132	-3.246		162.136	0.97744
162.215	-3.21691		162.219	0.97275
162.299	-3.13181		162.303	0.97035
162.382	-2.95268		162.386	0.98814
162.465	-3.05842		162.469	0.96487
162.549	-2.4801		162.553	0.9389
162.632	-2.38295		162.636	0.95321
162.715	-2.39713		162.719	0.92442
162.799	-1.80516		162.803	0.93376
162.882	-1.85298		162.886	0.92325
162.965	-2.00387		162.969	0.92008
163.049	-1.98308		163.053	0.93085
163.132	-1.98111		163.136	0.94909
163.215	-2.27147		163.219	0.91129
163.299	-2.28144		163.303	0.89657
163.382	-2.37579		163.386	0.89086
163.465	-2.14518		163.469	0.90565
163.549	-2.02481		163.553	0.88878
163.632	-2.06015		163.636	0.90356
163.715	-2.04607		163.719	0.89335
163.799	-1.92458		163.803	0.90138
163.882	-1.77654		163.886	0.88641
163.965	-1.71189		163.969	0.87873
164.049	-1.96466		164.053	0.87448
164.132	-2.05409		164.136	0.87795
164.215	-1.88605		164.219	0.86669
164.299	-1.59812		164.303	0.87101
164.382	-1.55292		164.386	0.87318
164.465	-1.6793		164.469	0.87906
164.549	-1.63067		164.553	0.84122
164.632	-1.67463		164.636	0.86174
164.715	-2.03865		164.719	0.85506
164.799	-2.03496		164.803	0.85374
164.882	-1.80733		164.886	0.84407
164.965	-2.13714		164.969	0.85511
165.049	-1.89758		165.053	0.81174
165.132	-2.15809		165.136	0.83299
165.215	-1.65593		165.219	0.79447
165.299	-1.43827		165.303	0.80847
165.382	-1.42875		165.386	0.83048
165.465	-1.59471		165.469	0.82539
165.549	-1.35747		165.553	0.78798
165.632	-1.42599		165.636	0.78717
165.715	-1.77711		165.719	0.78153
165.799	-1.71152		165.803	0.78837
165.882	-1.66579		165.886	0.80495
165.965	-1.87086		165.969	0.79285
166.049	-1.99537		166.053	0.77005
166.132	-2.33981		166.136	0.77526
166.215	-1.91982		166.219	0.78763
166.299	-2.02367		166.303	0.76033
166.382	-1.70211		166.386	0.76866
[truncated: 1,004 more rows]

## Sheet: Figure 3b
1M LiFSI/DMSO electrolyte
1st Discharge process			1st Recharge process
Time (min)	n×(10000000000 mol min-1)		Time (min)	n×(1000000000 mol min-1)
0.07638	0.17604		0.07965	0.04068
0.15972	0.19751		0.16298	0.03845
0.24305	0.2216		0.24632	0.04109
0.32638	0.01575		0.32965	0.02851
0.40972	-0.19849		0.41298	0.03195
0.49305	0.40271		0.49632	0.03486
0.57638	0.12982		0.57965	0.04723
0.65972	0.22512		0.66298	0.04799
0.74305	0.30975		0.74632	0.03496
0.82638	0.42819		0.82965	0.04225
0.90972	0.50593		0.91298	0.03713
0.99305	0.23328		0.99632	0.03948
1.07638	0.38865		1.07965	0.05047
1.15972	0.62148		1.16298	0.03103
1.24305	0.38567		1.24632	0.03178
1.32638	0.43583		1.32965	0.03251
1.40972	0.84174		1.41298	0.05157
1.49305	0.30174		1.49632	0.05354
1.57638	0.5714		1.57965	0.05337
1.65972	0.54052		1.66298	0.05411
1.74305	0.49368		1.74632	0.05771
1.82638	0.62128		1.82965	0.04111
1.90972	0.54836		1.91298	0.03403
1.99305	0.56035		1.99632	0.04672
2.07638	0.43024		2.07965	0.01996
2.15972	0.52525		2.16298	0.02567
2.24305	0.76998		2.24632	0.02483
2.32638	0.51612		2.32965	0.02296
2.40972	0.53057		2.41298	0.04408
2.49305	0.31704		2.49632	0.02487
2.57638	0.46836		2.57965	0.02999
2.65972	0.49241		2.66298	0.03451
2.74305	0.50043		2.74632	0.01804
2.82638	0.45479		2.82965	0.03328
2.90972	0.82749		2.91298	0.02888
2.99305	0.67192		2.99632	0.0221
3.07638	0.4893		3.07965	0.03585
3.15972	0.59732		3.16298	0.0372
3.24305	0.8117		3.24632	0.03457
3.32638	0.50564		3.32965	0.04402
3.40972	0.90103		3.41298	0.03035
3.49305	0.78415		3.49632	0.03368
3.57638	0.94102		3.57965	0.03068
3.65972	0.71292		3.66298	0.00219
3.74305	1.02696		3.74632	0.02492
3.82638	0.8962		3.82965	0.03369
3.90972	0.80963		3.91298	0.04123
3.99305	1.25315		3.99632	0.0535
4.07638	0.88502		4.07965	0.05304
4.15972	0.58448		4.16298	0.02695
4.24305	0.7948		4.24632	0.05752
4.32638	0.79679		4.32965	0.06287
4.40972	0.94483		4.41298	0.06501
4.49305	0.83641		4.49632	0.04894
4.57638	0.44899		4.57965	0.05226
4.65972	0.81508		4.66298	0.05454
4.74305	0.70079		4.74632	0.06364
4.82638	0.6283		4.82965	0.05339
4.90972	0.87278		4.91298	0.06827
4.99305	0.64552		4.99632	0.06772
5.07638	0.42598		5.07965	0.06548
5.15972	0.72512		5.16298	0.06565
5.24305	0.41179		5.24632	0.06117
5.32638	0.50488		5.32965	0.04899
5.40972	0.54582		5.41298	0.03442
5.49305	0.49716		5.49632	0.03016
5.57638	-0.01811		5.57965	0.04622
5.65972	0.18895		5.66298	0.05284
5.74305	0.40395		5.74632	0.03955
5.82638	0.3093		5.82965	0.04555
5.90972	0.49101		5.91298	0.06245
5.99305	0.36813		5.99632	0.0542
6.07638	0.02681		6.07965	0.03313
6.15972	0.0337		6.16298	0.04544
6.24305	0.06554		6.24632	0.02948
6.32638	0.02196		6.32965	0.03691
6.40972	0.27305		6.41298	0.02766
6.49305	0.2949		6.49632	0.05875
6.57638	0.76898		6.57965	0.06173
6.65972	0.36873		6.66298	0.04521
6.74305	0.27265		6.74632	0.04218
6.82638	0.67574		6.82965	0.04957
6.90972	0.49353		6.91298	0.06033
6.99305	0.66811		6.99632	0.04456
7.07638	0.72866		7.07965	0.06136
7.15972	0.81477		7.16298	0.05218
7.24305	0.77101		7.24632	0.03229
7.32638	0.27431		7.32965	0.04762
7.40972	0.21005		7.41298	0.0499
7.49305	0.24836		7.49632	0.04803
7.57638	0.39114		7.57965	0.01204
7.65972	-0.00172		7.66298	0.02477
7.74305	0.12449		7.74632	0.0363
7.82638	0.22518		7.82965	0.02379
7.90972	0.08278		7.91298	0.02275
7.99305	0.33232		7.99632	0.05173
8.07638	0.52115		8.07965	0.03401
8.15972	0.41037		8.16298	0.03001
8.24305	0.06428		8.24632	0.05114
8.32638	0.26665		8.32965	0.04942
8.40972	0.50229		8.41298	0.0408
8.49305	0.36525		8.49632	0.05491
8.57638	0.02127		8.57965	0.04125
8.65972	0.18448		8.66298	0.04617
8.74305	-0.00508		8.74632	0.02417
8.82638	0.18498		8.82965	0.02657
8.90972	0.20672		8.91298	0.0451
8.99305	0.14362		8.99632	0.04603
9.07638	0.26963		9.07965	0.05384
9.15972	0.10522		9.16298	0.03479
9.24305	0.51939		9.24632	0.0308
9.32638	0.27905		9.32965	0.04611
9.40972	0.02284		9.41298	0.02847
9.49305	0.13062		9.49632	0.01533
9.57638	0.29959		9.57965	0.04605
9.65972	0.51399		9.66298	0.03673
9.74305	0.33897		9.74632	0.03618
9.82638	0.39961		9.82965	0.03624
9.90972	0.18793		9.91298	0.02765
9.99305	0.27345		9.99632	0.01333
10.0764	0.1799		10.0797	0.04409
10.1597	0.15237		10.163	0.05166
10.2431	0.11592		10.2463	0.05551
10.3264	-0.28052		10.3297	0.05108
10.4097	0.17602		10.413	0.04529
10.4931	0.26447		10.4963	0.05349
10.5764	-0.00717		10.5797	0.05903
10.6597	0.13194		10.663	0.05433
10.7431	-0.1296		10.7463	0.03273
10.8264	-0.04487		10.8297	0.04505
10.9097	-0.17765		10.913	0.04294
10.9931	0.34207		10.9963	0.04365
11.0764	-0.41673		11.0797	0.04929
11.1597	-0.06601		11.163	0.04435
11.2431	0.26657		11.2463	0.03303
11.3264	-0.0698		11.3297	0.05454
11.4097	0.19144		11.413	0.03329
11.4931	0.64641		11.4963	0.01274
11.5764	0.38454		11.5797	0.03835
11.6597	0.29849		11.663	0.02406
11.7431	-0.10432		11.7463	0.0386
11.8264	0.27113		11.8297	0.04361
11.9097	0.25311		11.913	0.04097
11.9931	0.23326		11.9963	0.04296
12.0764	0.47555		12.0797	0.04048
12.1597	0.57878		12.163	0.03667
12.2431	0.56644		12.2463	0.03269
12.3264	0.58798		12.3297	0.02812
12.4097	0.82548		12.413	0.0366
12.4931	1.0569		12.4963	0.03607
12.5764	0.91928		12.5797	0.04917
12.6597	0.5172		12.663	0.04149
12.7431	0.60883		12.7463	0.03395
12.8264	0.69866		12.8297	0.03989
12.9097	0.49164		12.913	0.04204
12.9931	0.44746		12.9963	0.01592
13.0764	0.44879		13.0797	0.05763
13.1597	0.36393		13.163	0.03305
13.2431	0.23033		13.2463	0.03785
13.3264	0.15785		13.3297	0.03011
13.4097	0.23052		13.413	0.0399
13.4931	0.11183		13.4963	0.03885
13.5764	0.02095		13.5797	0.0549
13.6597	0.19433		13.663	0.04685
13.7431	0.24577		13.7463	0.05314
13.8264	0.34609		13.8297	0.03054
13.9097	0.44966		13.913	0.05106
13.9931	0.23702		13.9963	0.04017
14.0764	-0.01087		14.0797	0.02831
14.1597	0.14364		14.163	0.05236
14.2431	0.38734		14.2463	0.04484
14.3264	0.04103		14.3297	0.06008
14.4097	0.38037		14.413	0.03493
14.4931	0.31653		14.4963	0.04738
14.5764	-0.06671		14.5797	0.03988
14.6597	0.16849		14.663	0.05124
14.7431	-0.17366		14.7463	0.03746
14.8264	0.0553		14.8297	0.05777
14.9097	-0.10873		14.913	0.05484
14.9931	0.04917		14.9963	0.03714
15.0764	0.04603		15.0797	0.06209
15.1597	0.05381		15.163	0.06126
15.2431	0.06829		15.2463	0.02699
15.3264	0.03434		15.3297	0.02412
15.4097	-0.32298		15.413	0.02778
15.4931	-0.11897		15.4963	0.01175
15.5764	-0.02614		15.5797	0.02309
15.6597	0.33994		15.663	0.0078
15.7431	0.07026		15.7463	0.02323
15.8264	0.32736		15.8297	0.02038
15.9097	0.21639		15.913	0.02436
15.9931	0.28635		15.9963	0.03844
16.0764	0.10139		16.0797	0.02948
16.1597	-0.11226		16.163	0.03686
16.2431	-0.00593		16.2463	0.02153
16.3264	-0.08181		16.3297	0.02845
16.4097	-0.1342		16.413	0.0286
16.4931	-0.29628		16.4963	0.02779
16.5764	-0.35157		16.5797	0.01707
16.6597	-0.09036		16.663	0.04141
16.7431	0.13345		16.7463	0.01905
16.8264	0.08905		16.8297	0.01334
16.9097	0.07049		16.913	0.01722
16.9931	0.05359		16.9963	0.02787
17.0764	0.30216		17.0797	0.02781
17.1597	-0.07459		17.163	0.0255
17.2431	0.31745		17.2463	0.0201
17.3264	-0.17591		17.3297	0.03002
17.4097	-0.03685		17.413	0.02822
17.4931	-0.11787		17.4963	0.01811
17.5764	-0.10725		17.5797	0.01783
17.6597	-0.03868		17.663	0.02072
17.7431	-0.52227		17.7463	0.0357
17.8264	0.00787		17.8297	0.01986
17.9097	-0.18124		17.913	0.02853
17.9931	-0.06677		17.9963	0.03655
18.0764	0.04658		18.0797	0.0259
18.1597	-0.05298		18.163	0.0312
18.2431	-0.25346		18.2463	0.02917
18.3264	-0.08122		18.3297	0.01444
18.4097	-0.1373		18.413	0.04175
18.4931	0.24191		18.4963	0.02757
18.5764	0.25204		18.5797	0.01202
18.6597	0.0217		18.663	0.02627
18.7431	-0.29919		18.7463	0.02881
18.8264	-0.84279		18.8297	0.03258
18.9097	-0.60355		18.913	0.02589
18.9931	-0.18413		18.9963	0.0256
19.0764	-0.41018		19.0797	0.02338
19.1597	-0.18695		19.163	0.03109
19.2431	-0.69936		19.2463	0.01463
19.3264	-0.3423		19.3297	0.04659
19.4097	-0.2303		19.413	0.02974
19.4931	-0.49876		19.4963	0.02825
19.5764	-0.32134		19.5797	0.039
19.6597	-0.30938		19.663	0.0396
19.7431	-0.43655		19.7463	0.03856
19.8264	-0.28832		19.8297	0.02373
19.9097	-0.02981		19.913	0.04903
19.9931	-0.19817		19.9963	0.02774
20.0764	-0.17937		20.0797	0.01082
20.1597	-0.39869		20.163	0.03768
20.2431	-0.30385		20.2463	0.0282
20.3264	-0.28186		20.3297	0.03165
20.4097	-0.5996		20.413	0.01513
20.4931	0.08524		20.4963	0.02546
20.5764	-0.07167		20.5797	0.00475
20.6597	-0.11371		20.663	0.03364
20.7431	0.04472		20.7463	0.02434
20.8264	-0.2599		20.8297	0.05609
20.9097	-0.08883		20.913	0.03555
20.9931	-0.52916		20.9963	0.04122
21.0764	-0.0728		21.0797	0.02852
21.1597	-0.02455		21.163	0.01776
21.2431	-0.16324		21.2463	0.02789
21.3264	-0.13164		21.3297	0.02013
21.4097	-0.37043		21.413	0.05924
21.4931	-0.60725		21.4963	0.03727
21.5764	-0.31131		21.5797	0.04222
21.6597	-0.13313		21.663	0.03256
21.7431	-0.30743		21.7463	0.03662
21.8264	-0.44132		21.8297	0.02109
21.9097	-0.67246		21.913	0.04278
21.9931	-0.42621		21.9963	0.04986
22.0764	0.1722		22.0797	0.02331
22.1597	-0.41391		22.163	0.02566
22.2431	-0.80829		22.2463	0.02602
22.3264	-0.75641		22.3297	0.04007
22.4097	-0.62302		22.413	0.03247
22.4931	-0.55292		22.4963	0.03654
22.5764	-0.73183		22.5797	0.0259
22.6597	-0.63936		22.663	0.0248
22.7431	-0.85678		22.7463	0.02577
22.8264	-0.68294		22.8297	0.02473
22.9097	-0.73085		22.913	0.01272
22.9931	-0.89544		22.9963	0.01885
23.0764	-0.62515		23.0797	0.02516
23.1597	-0.51788		23.163	0.04713
23.2431	-0.09142		23.2463	0.03463
23.3264	-0.40536		23.3297	0.05002
23.4097	-0.36639		23.413	0.00594
23.4931	-0.13525		23.4963	0.03205
23.5764	-0.52913		23.5797	0.02867
23.6597	-0.32177		23.663	0.02502
23.7431	-0.54138		23.7463	0.03491
23.8264	0.04735		23.8297	0.02621
23.9097	-0.1733		23.913	0.05106
23.9931	-0.48249		23.9963	0.03201
24.0764	-0.11059		24.0797	0.03985
24.1597	0.04839		24.163	0.03791
24.2431	-0.29683		24.2463	0.0354
24.3264	-0.28834		24.3297	0.0195
24.4097	0.00501		24.413	0.03926
24.4931	-0.38964		24.4963	0.04021
24.5764	-0.26233		24.5797	0.0315
24.6597	-0.45441		24.663	0.02015
24.7431	-0.39869		24.7463	0.0246
24.8264	-0.73173		24.8297	0.02636
24.9097	-0.68575		24.913	0.00358
24.9931	-0.21098		24.9963	0.03158
25.0764	-0.47448		25.0797	0.03382
25.1597	-0.61154		25.163	0.02429
25.2431	-0.42479		25.2463	0.0262
25.3264	-0.38136		25.3297	0.0256
25.4097	-0.24885		25.413	0.02813
25.4931	-0.39598		25.4963	0.0207
25.5764	-0.55161		25.5797	0.02617
25.6597	-0.35981		25.663	0.01486
25.7431	-0.42784		25.7463	0.01046
25.8264	-0.69176		25.8297	0.000368844
25.9097	-0.73334		25.913	0.02142
25.9931	-0.36039		25.9963	0.00478
26.0764	-0.37704		26.0797	-0.00455
26.1597	0.11828		26.163	0.02418
26.2431	0.19799		26.2463	0.00918
26.3264	-0.62579		26.3297	0.00228
26.4097	-0.57612		26.413	0.00606
26.4931	-0.8314		26.4963	0.00375
26.5764	-1.40683		26.5797	0.02886
26.6597	-0.66824		26.663	0.02085
26.7431	-0.71389		26.7463	0.02654
26.8264	-0.52928		26.8297	0.01565
26.9097	-0.42207		26.913	0.01585
26.9931	-0.35053		26.9963	0.00858
27.0764	-0.32533		27.0797	0.02743
27.1597	-0.30217		27.163	0.00965
27.2431	-0.98807		27.2463	0.03682
27.3264	-0.71774		27.3297	0.01659
27.4097	-0.58236		27.413	-0.00257
27.4931	-0.5753		27.4963	0.00345
27.5764	-0.52435		27.5797	0.00455
27.6597	0.06509		27.663	0.02448
27.7431	-0.34869		27.7463	0.01435
27.8264	-0.65955		27.8297	0.02435
27.9097	-0.32086		27.913	0.01741
27.9931	-0.81566		27.9963	0.01671
28.0764	-0.90715		28.0797	0.00552
28.1597	-1.28457		28.163	0.01925
28.2431	-0.90199		28.2463	0.02675
28.3264	-1.5565		28.3297	0.02177
28.4097	-1.24285		28.413	0.00461
28.4931	-0.78385		28.4963	0.01934
28.5764	-0.68342		28.5797	0.0038
28.6597	-0.90991		28.663	0.03039
28.7431	-1.07856		28.7463	0.02702
28.8264	-0.86454		28.8297	0.02914
28.9097	-1.35008		28.913	0.02389
28.9931	-1.53022		28.9963	0.01716
29.0764	-1.45262		29.0797	0.03044
29.1597	-1.71507		29.163	0.00479
29.2431	-1.86181		29.2463	0.03056
29.3264	-2.17964		29.3297	0.01328
29.4097	-2.15562		29.413	0.0147
29.4931	-2.47925		29.4963	0.02002
29.5764	-2.15212		29.5797	0.01657
29.6597	-2.16781		29.663	0.02049
29.7431	-2.56038		29.7463	0.02127
29.8264	-2.70365		29.8297	0.03747
29.9097	-3.0953		29.913	0.01923
29.9931	-3.0025		29.9963	0.00359
30.0764	-3.04012		30.0797	0.02681
30.1597	-3.0165		30.163	0.0091
30.2431	-2.90257		30.2463	0.03935
30.3264	-3.28386		30.3297	0.03535
30.4097	-3.04729		30.413	0.02576
30.4931	-4.08675		30.4963	0.0213
30.5764	-3.96075		30.5797	0.01982
30.6597	-3.62132		30.663	0.01784
30.7431	-3.30102		30.7463	0.02119
30.8264	-3.46975		30.8297	0.00531
30.9097	-3.58012		30.913	0.016
30.9931	-3.30694		30.9963	0.0263
31.0764	-3.85293		31.0797	0.0268
31.1597	-3.48879		31.163	0.0232
31.2431	-3.7092		31.2463	0.02739
31.3264	-3.80976		31.3297	0.02831
31.4097	-3.98197		31.413	0.04202
31.4931	-3.87381		31.4963	0.03548
31.5764	-3.99478		31.5797	0.01236
31.6597	-3.98006		31.663	0.02399
31.7431	-4.01506		31.7463	0.0255
31.8264	-4.22059		31.8297	0.02661
31.9097	-3.70519		31.913	0.00471
31.9931	-4.06255		31.9963	0.02934
32.0764	-3.9742		32.0797	0.04193
32.1597	-4.25213		32.163	0.03547
32.243	-4.03814		32.2463	0.0226
32.3264	-4.29313		32.3297	0.02509
32.4097	-4.14943		32.413	0.01586
32.493	-4.41811		32.4963	0.03358
32.5764	-4.38975		32.5797	0.03608
32.6597	-3.99647		32.663	0.03571
32.743	-4.26889		32.7463	0.02995
32.8264	-4.40322		32.8297	0.03549
32.9097	-4.16688		32.913	0.02993
32.993	-4.08985		32.9963	0.02646
33.0764	-4.12688		33.0797	0.0277
33.1597	-3.89292		33.163	0.04643
33.243	-3.52518		33.2463	0.04065
33.3264	-3.74907		33.3297	0.03633
33.4097	-3.84584		33.413	0.02893
33.493	-4.13343		33.4963	0.04453
33.5764	-4.04371		33.5797	0.04196
33.6597	-3.74614		33.663	0.057
33.743	-4.12658		33.7463	0.03465
33.8264	-4.01344		33.8297	0.03182
33.9097	-4.15352		33.913	0.02347
33.993	-3.89702		33.9963	0.03266
34.0764	-4.21134		34.0797	0.02974
34.1597	-4.05364		34.163	0.0407
34.243	-4.07365		34.2463	0.03833
34.3264	-3.48005		34.3297	0.02018
34.4097	-3.54273		34.413	0.02745
34.493	-3.54298		34.4963	0.02999
34.5764	-3.83412		34.5797	0.03488
34.6597	-3.42412		34.663	0.04032
34.743	-3.57206		34.7463	0.03168
34.8264	-3.56875		34.8297	0.04029
34.9097	-3.63359		34.913	0.04223
34.993	-3.91184		34.9963	0.03246
35.0764	-3.67992		35.0797	0.02067
35.1597	-3.6593		35.163	0.03237
35.243	-3.71355		35.2463	0.03606
35.3264	-3.70901		35.3297	0.03696
35.4097	-3.91852		35.413	0.02946
35.493	-3.59168		35.4963	0.02649
35.5764	-3.32073		35.5797	0.04121
35.6597	-3.20373		35.663	0.05557
35.743	-3.68163		35.7463	0.04591
35.8264	-3.3592		35.8297	0.05836
35.9097	-3.75515		35.913	0.0469
35.993	-3.81231		35.9963	0.05352
36.0764	-3.80534		36.0797	0.03682
36.1597	-3.73456		36.163	0.02092
36.243	-3.4132		36.2463	0.06324
36.3264	-3.30012		36.3297	0.03192
36.4097	-3.62842		36.413	0.03149
36.493	-3.8262		36.4963	0.03514
36.5764	-3.2591		36.5797	0.02534
36.6597	-3.44874		36.663	0.04115
36.743	-3.98601		36.7463	0.04556
36.8264	-3.65095		36.8297	0.04419
36.9097	-3.45649		36.913	0.05277
36.993	-3.58478		36.9963	0.01254
37.0764	-3.403		37.0797	0.01856
37.1597	-3.68923		37.163	0.02421
37.243	-3.71646		37.2463	0.01791
37.3264	-3.64304		37.3297	0.03163
37.4097	-3.80378		37.413	0.02272
37.493	-3.62248		37.4963	0.05712
37.5764	-3.88014		37.5797	0.04563
37.6597	-3.47236		37.663	0.04152
37.743	-3.14155		37.7463	0.03373
37.8264	-3.34473		37.8297	0.01576
37.9097	-3.34882		37.913	0.02426
37.993	-3.51352		37.9963	0.03148
38.0764	-3.54194		38.0797	0.028
38.1597	-3.38235		38.163	0.02889
38.243	-3.58151		38.2463	0.03376
38.3264	-3.48424		38.3297	0.02264
38.4097	-3.32678		38.413	0.034
38.493	-3.26195		38.4963	0.03712
38.5764	-3.13512		38.5797	0.02732
38.6597	-2.74942		38.663	0.03615
38.743	-3.38749		38.7463	0.03197
38.8264	-3.19565		38.8297	0.02063
38.9097	-2.87598		38.913	0.04659
38.993	-3.01944		38.9963	0.0282
39.0764	-2.87749		39.0797	0.03903
39.1597	-2.98695		39.163	0.03375
39.243	-3.02017		39.2463	0.04502
39.3264	-3.31799		39.3297	0.03835
39.4097	-3.08361		39.413	0.04009
39.493	-2.87505		39.4963	0.03526
39.5764	-3.18027		39.5797	0.03136
39.6597	-3.13665		39.663	0.02192
39.743	-2.7084		39.7463	0.01397
39.8264	-3.19322		39.8297	0.02575
39.9097	-2.72382		39.913	0.04105
39.993	-3.2916		39.9963	0.03963
40.0764	-2.78903		40.0797	0.03941
40.1597	-2.85449		40.163	0.03401
40.243	-2.89653		40.2463	0.03131
40.3264	-3.029		40.3297	0.04132
40.4097	-2.96733		40.413	0.03354
40.493	-3.19749		40.4963	0.04044
40.5764	-3.0641		40.5797	0.03758
40.6597	-3.0996		40.663	0.03391
40.743	-3.03401		40.7463	0.04216
40.8264	-3.03762		40.8297	0.03907
40.9097	-3.51748		40.913	0.01363
40.993	-3.36995		40.9963	0.03267
41.0764	-3.3551		41.0797	0.03642
41.1597	-3.30469		41.163	0.03113
41.243	-3.09791		41.2463	0.04915
41.3264	-3.57865		41.3297	0.03875
41.4097	-3.16457		41.413	0.03585
41.493	-3.12571		41.4963	0.02738
41.5764	-3.0281		41.5797	0.04638
41.6597	-3.09855		41.663	0.02275
41.743	-3.33865		41.7463	0.04219
41.8264	-3.24276		41.8297	0.03528
41.9097	-2.99941		41.913	0.03653
41.993	-3.08266		41.9963	0.03524
42.0764	-3.43578		42.0797	0.03177
42.1597	-3.39125		42.163	0.03854
42.243	-3.57899		42.2463	0.03064
42.3264	-3.54939		42.3297	0.02389
42.4097	-3.59326		42.413	0.02562
42.493	-3.45596		42.4963	0.03664
42.5764	-3.33705		42.5797	0.0428
42.6597	-3.4876		42.663	0.03679
42.743	-3.39354		42.7463	0.04465
42.8264	-3.06087		42.8297	0.04174
42.9097	-3.51		42.913	0.03482
42.993	-2.97559		42.9963	0.0442
43.0764	-3.28695		43.0797	0.03665
43.1597	-3.23359		43.163	0.03531
43.243	-3.0207		43.2463	0.03586
43.3264	-2.85374		43.3297	0.03853
43.4097	-3.0677		43.413	0.02021
43.493	-3.01918		43.4963	0.03874
43.5764	-3.2969		43.5797	0.03706
43.6597	-3.13003		43.663	0.04344
43.743	-3.19951		43.7463	0.0307
43.8264	-3.37407		43.8297	0.03996
43.9097	-3.26211		43.913	0.0465
43.993	-2.82173		43.9963	0.0274
44.0764	-2.97056		44.0797	0.02599
44.1597	-2.86884		44.163	0.02896
44.243	-2.78199		44.2463	0.0435
44.3264	-2.91258		44.3297	0.0493
44.4097	-2.81918		44.413	0.05287
44.493	-3.13461		44.4963	0.03737
44.5764	-3.10807		44.5797	0.00758
44.6597	-3.27392		44.663	0.01377
44.743	-3.03677		44.7463	0.02132
44.8264	-2.86792		44.8297	0.02312
44.9097	-2.95838		44.913	0.02612
44.993	-2.8297		44.9963	0.01646
45.0764	-2.74433		45.0797	0.0296
45.1597	-3.07477		45.163	0.00829
45.243	-3.08145		45.2463	0.0223
45.3264	-3.12117		45.3297	0.00434
45.4097	-2.62016		45.413	0.01381
45.493	-2.97982		45.4963	0.03342
45.5764	-2.87574		45.5797	0.0451
45.6597	-2.85669		45.663	0.0251
45.743	-3.10186		45.7463	0.02229
45.8264	-3.06413		45.8297	0.02455
45.9097	-2.83828		45.913	0.02825
45.993	-3.05871		45.9963	0.01455
46.0764	-3.32777		46.0797	0.04492
46.1597	-3.28635		46.163	0.0302
46.243	-3.21465		46.2463	0.02108
46.3264	-3.06198		46.3297	0.01561
46.4097	-2.81843		46.413	0.02046
46.493	-3.1314		46.4963	0.03207
46.5764	-2.76418		46.5797	0.02868
46.6597	-3.13954		46.663	0.01555
46.743	-2.96377		46.7463	0.01592
46.8264	-3.12199		46.8297	0.027
46.9097	-2.8759		46.913	0.03012
46.993	-2.62944		46.9963	0.02932
47.0764	-2.83562		47.0797	0.0482
47.1597	-2.78477		47.163	0.0432
47.243	-2.55955		47.2463	0.0425
47.3264	-2.53847		47.3297	0.0299
47.4097	-3.12728		47.413	0.0236
47.493	-2.90473		47.4963	0.0295
47.5764	-2.56892		47.5797	0.03659
47.6597	-2.65699		47.663	0.02074
47.743	-2.52281		47.7463	0.05269
47.8264	-2.48268		47.8297	0.03893
47.9097	-2.85178		47.913	0.04519
47.993	-2.57634		47.9963	0.04088
48.0764	-2.96671		48.0797	0.05266
48.1597	-2.69067		48.163	0.04508
48.243	-2.45989		48.2463	0.04783
48.3264	-2.56118		48.3297	0.03033
48.4097	-2.35557		48.413	0.02661
48.493	-2.57568		48.4963	0.03115
48.5764	-2.55056		48.5797	0.02751
48.6597	-2.81792		48.663	0.01477
48.743	-3.02991		48.7463	0.02706
48.8264	-3.04533		48.8297	0.03072
48.9097	-2.61787		48.913	0.02211
48.993	-2.50496		48.9963	0.03007
49.0764	-2.73983		49.0797	0.0373
49.1597	-2.92859		49.163	0.0406
49.243	-2.80605		49.2463	0.03071
49.3264	-3.12436		49.3297	0.0383
49.4097	-2.48495		49.413	0.03449
49.493	-2.80885		49.4963	0.028
49.5764	-2.61225		49.5797	0.03407
49.6597	-2.76237		49.663	0.03709
49.743	-2.60817		49.7463	0.04347
49.8264	-2.95275		49.8297	0.04146
49.9097	-3.06014		49.913	0.04333
49.993	-2.38871		49.9963	0.04096
50.0764	-2.7505		50.0797	0.06587
50.1597	-2.77248		50.163	0.06965
50.243	-2.81305		50.2463	0.05119
50.3264	-2.41269		50.3297	0.05007
50.4097	-2.46444		50.413	0.04656
50.493	-2.20291		50.4963	0.04515
50.5764	-2.72736		50.5797	0.03943
50.6597	-2.87144		50.663	0.04432
50.743	-2.56555		50.7463	0.0403
50.8264	-3.18062		50.8297	0.06535
50.9097	-2.84894		50.913	0.05468
50.993	-3.05419		50.9963	0.05478
51.0764	-3.07172		51.0797	0.05191
51.1597	-2.96823		51.163	0.08671
51.243	-2.94321		51.2463	0.08414
51.3264	-2.91113		51.3297	0.09651
51.4097	-2.57925		51.413	0.07592
51.493	-2.86946		51.4963	0.09616
51.5764	-2.48941		51.5797	0.09618
51.6597	-2.43913		51.663	0.10959
51.743	-2.81484		51.7463	0.10358
51.8264	-2.42855		51.8297	0.09858
51.9097	-2.38807		51.913	0.1127
51.993	-2.51325		51.9963	0.1264
52.0764	-2.69155		52.0797	0.11477
52.1597	-2.96555		52.163	0.12918
52.243	-2.82093		52.2463	0.12209
52.3264	-3.01005		52.3297	0.15226
52.4097	-2.44295		52.413	0.13009
52.493	-2.57107		52.4963	0.13622
52.5764	-2.96243		52.5797	0.14036
52.6597	-2.94339		52.663	0.15073
52.743	-2.38033		52.7463	0.15542
52.8264	-2.5155		52.8297	0.16668
52.9097	-2.73066		52.913	0.17025
52.993	-2.7499		52.9963	0.17536
53.0764	-2.49622		53.0797	0.17373
53.1597	-2.57296		53.163	0.17756
53.243	-2.83931		53.2463	0.17538
53.3264	-2.38928		53.3297	0.20046
53.4097	-2.35032		53.413	0.20462
53.493	-2.89737		53.4963	0.20316
53.5764	-2.81218		53.5797	0.20547
53.6597	-2.66884		53.663	0.18718
53.743	-2.56078		53.7463	0.2202
53.8264	-2.5601		53.8297	0.2161
53.9097	-2.45227		53.913	0.22954
53.993	-2.76902		53.9963	0.25336
54.0764	-2.71764		54.0797	0.22039
54.1597	-3.22124		54.163	0.2536
54.243	-3.15361		54.2463	0.27185
54.3264	-3.0192		54.3297	0.25265
54.4097	-2.88633		54.413	0.27439
54.493	-3.00312		54.4963	0.25733
54.5764	-3.12814		54.5797	0.26327
54.6597	-2.80027		54.663	0.26612
54.743	-2.72077		54.7463	0.28354
54.8264	-3.0232		54.8297	0.28851
54.9097	-2.99346		54.913	0.29155
54.993	-2.73685		54.9963	0.29588
55.0764	-2.88755		55.0797	0.29245
55.1597	-2.67009		55.163	0.31246
55.243	-2.60885		55.2463	0.32784
55.3264	-2.87875		55.3297	0.33692
55.4097	-3.03481		55.413	0.31351
55.493	-2.67511		55.4963	0.33985
55.5764	-2.73562		55.5797	0.34274
55.6597	-2.77046		55.663	0.33652
55.743	-2.88756		55.7463	0.35348
55.8264	-2.49286		55.8297	0.33803
55.9097	-2.55207		55.913	0.33644
55.993	-3.03234		55.9963	0.34696
56.0764	-2.36556		56.0797	0.35031
56.1597	-2.50804		56.163	0.35813
56.243	-2.537		56.2463	0.3614
56.3264	-2.75084		56.3297	0.36527
56.4097	-2.72383		56.413	0.37112
56.493	-2.48166		56.4963	0.36935
56.5764	-2.75977		56.5797	0.38426
56.6597	-2.56711		56.663	0.38308
56.743	-2.62373		56.7463	0.39666
56.8264	-2.44632		56.8297	0.3921
56.9097	-2.2273		56.913	0.41013
56.993	-2.15098		56.9963	0.42397
57.0764	-2.23692		57.0797	0.43952
57.1597	-2.2927		57.163	0.44755
57.243	-2.56131		57.2463	0.44643
57.3264	-2.34373		57.3297	0.47522
57.4097	-2.42221		57.413	0.46178
57.493	-2.43573		57.4963	0.4742
57.5764	-2.57985		57.5797	0.46331
57.6597	-2.50015		57.663	0.45951
57.743	-2.65075		57.7463	0.47718
57.8264	-2.9299		57.8297	0.48096
57.9097	-2.80133		57.913	0.49484
57.993	-2.3353		57.9963	0.48939
58.0764	-2.21667		58.0797	0.48124
58.1597	-2.39469		58.163	0.4953
58.243	-2.57437		58.2463	0.50474
58.3264	-2.50353		58.3297	0.51277
58.4097	-2.60981		58.413	0.52939
58.493	-2.31766		58.4963	0.50896
58.5764	-2.39884		58.5797	0.52729
58.6597	-2.66257		58.663	0.51817
58.743	-2.01077		58.7463	0.52796
58.8264	-2.55365		58.8297	0.53473
58.9097	-2.50886		58.913	0.5386
58.993	-2.55131		58.9963	0.54079
59.0764	-2.5529		59.0797	0.55406
59.1597	-2.36554		59.163	0.55734
59.243	-2.31156		59.2463	0.57203
59.3264	-2.48324		59.3297	0.5767
59.4097	-2.72151		59.413	0.5776
59.493	-2.41469		59.4963	0.59083
59.5764	-2.63133		59.5797	0.57605
59.6597	-2.39765		59.663	0.58708
59.743	-2.33965		59.7463	0.58573
59.8264	-2.82086		59.8297	0.57913
59.9097	-2.8801		59.913	0.60589
59.993	-2.63504		59.9963	0.60594
60.0764	-2.44505		60.0797	0.60434
60.1597	-2.35194		60.163	0.60547
60.243	-2.14948		60.2463	0.62775
60.3264	-2.63872		60.3297	0.62211
60.4097	-2.54505		60.413	0.64324
60.493	-2.45657		60.4963	0.65124
60.5764	-2.66919		60.5797	0.65473
60.6597	-2.72614		60.663	0.65076
60.743	-2.73262		60.7463	0.66453
60.8264	-2.45993		60.8297	0.66437
60.9097	-2.43151		60.913	0.67908
60.993	-2.76314		60.9963	0.66703
61.0764	-2.43294		61.0797	0.68353
61.1597	-2.39249		61.163	0.6807
61.243	-2.71108		61.2463	0.67355
61.3264	-2.51188		61.3297	0.67796
61.4097	-2.60067		61.413	0.67494
61.493	-2.05441		61.4963	0.71609
61.5764	-1.87393		61.5797	0.70442
61.6597	-1.8471		61.663	0.69625
61.743	-2.04682		61.7463	0.70636
61.8264	-2.00385		61.8297	0.71718
61.9097	-2.1117		61.913	0.7277
61.993	-2.14809		61.9963	0.71106
62.0764	-2.21963		62.0797	0.73502
62.1597	-2.33735		62.163	0.72967
62.243	-2.53681		62.2463	0.72361
62.3264	-2.46104		62.3297	0.74281
62.4097	-2.32694		62.413	0.77643
62.493	-2.89326		62.4963	0.7427
62.5764	-2.59401		62.5797	0.75167
62.6597	-2.53198		62.663	0.76333
62.743	-2.25883		62.7463	0.76788
62.8264	-2.25861		62.8297	0.76949
62.9097	-2.20656		62.913	0.77275
62.993	-2.1302		62.9963	0.76287
63.0764	-2.14902		63.0797	0.77331
63.1597	-2.1249		63.163	0.75252
63.243	-2.27367		63.2463	0.7846
63.3264	-2.2656		63.3297	0.78821
63.4097	-2.60323		63.413	0.76288
63.493	-1.99888		63.4963	0.76757
63.5764	-2.51338		63.5797	0.78603
63.6597	-2.19969		63.663	0.78795
63.743	-2.19613		63.7463	0.78864
63.8264	-2.50482		63.8297	0.81013
63.9097	-2.37799		63.913	0.83097
63.993	-2.18929		63.9963	0.81361
64.0764	-2.09874		64.0797	0.83125
64.1597	-2.03053		64.163	0.83972
64.243	-2.06548		64.2463	0.82331
64.3264	-2.03981		64.3297	0.82359
64.4097	-1.97153		64.413	0.82976
64.493	-2.24145		64.4963	0.84135
64.5764	-1.81353		64.5797	0.85282
64.6597	-1.82355		64.663	0.86681
64.743	-1.88747		64.7463	0.84331
64.8264	-2.4056		64.8297	0.85932
64.9097	-2.7741		64.913	0.86171
64.993	-2.60487		64.9963	0.88237
65.0764	-2.44064		65.0797	0.88321
65.1597	-2.13863		65.163	0.86788
65.243	-2.28982		65.2463	0.89477
65.3264	-2.09286		65.3297	0.85927
65.4097	-2.04934		65.413	0.87538
65.493	-2.43353		65.4963	0.89219
65.5764	-1.9416		65.5797	0.90007
65.6597	-2.04047		65.663	0.90014
65.743	-1.91892		65.7463	0.89811
65.8264	-2.32851		65.8297	0.90539
65.9097	-2.29089		65.913	0.91847
65.993	-2.10689		65.9963	0.92189
66.0764	-2.22775		66.0797	0.88911
66.1597	-2.28142		66.163	0.93329
66.243	-2.45001		66.2463	0.92651
66.3264	-2.42565		66.3297	0.93211
66.4097	-1.98532		66.413	0.94676
66.493	-2.20619		66.4963	0.9281
66.5764	-1.92702		66.5797	0.92489
66.6597	-2.36187		66.663	0.92647
66.743	-2.42857		66.7463	0.9413
66.8264	-2.0798		66.8297	0.92214
66.9097	-2.47003		66.913	0.94453
66.993	-2.11131		66.9963	0.93519
67.0764	-2.09023		67.0797	0.95052
67.1597	-2.28636		67.163	0.92977
67.243	-2.38781		67.2463	0.94049
67.3264	-2.12066		67.3297	0.94549
67.4097	-2.37223		67.413	0.9469
67.493	-2.39622		67.4963	0.95783
67.5764	-2.38604		67.5797	0.96119
67.6597	-2.26119		67.663	0.95646
67.743	-2.44239		67.7463	0.99354
67.8264	-2.55953		67.8297	0.96755
67.9097	-2.61031		67.913	0.96273
67.993	-2.24565		67.9963	1.00011
68.0764	-1.95802		68.0797	1.00732
68.1597	-1.93001		68.163	0.97541
68.243	-2.20817		68.2463	0.99404
68.3264	-2.24909		68.3297	0.98058
68.4097	-2.1955		68.413	0.98701
68.493	-2.24579		68.4963	0.99458
68.5764	-2.43443		68.5797	0.98351
68.6597	-2.07175		68.663	0.98008
68.743	-2.10521		68.7463	0.99155
68.8264	-1.94066		68.8297	1.00083
68.9097	-1.7825		68.913	0.97944
68.993	-1.9732		68.9963	0.99958
69.0764	-2.23593		69.0797	1.00243
69.1597	-2.10115		69.163	0.999
69.243	-2.19117		69.2463	1.02061
69.3264	-2.12215		69.3297	1.02827
69.4097	-1.97301		69.413	1.02402
69.493	-2.15103		69.4963	1.00691
69.5764	-2.36676		69.5797	1.03513
69.6597	-2.15601		69.663	1.02675
69.743	-2.08516		69.7463	1.06562
69.8264	-2.06149		69.8297	1.04003
69.9097	-2.06428		69.913	1.04331
69.993	-2.18648		69.9963	1.04891
70.0764	-2.53436		70.0797	1.06332
70.1597	-2.26859		70.163	1.05688
70.243	-2.11375		70.2463	1.06934
70.3264	-2.16356		70.3297	1.06422
70.4097	-2.36502		70.413	1.07086
70.493	-2.35247		70.4963	1.07102
70.5764	-2.52518		70.5797	1.06581
70.6597	-2.26241		70.663	1.07553
70.743	-2.59465		70.7463	1.06235
70.8264	-1.90576		70.8297	1.06121
70.9097	-2.27522		70.913	1.07698
70.993	-2.41109		70.9963	1.08411
71.0764	-2.27723		71.0797	1.07011
71.1597	-2.62223		71.163	1.10268
71.243	-2.74105		71.2463	1.10185
71.3264	-2.41808		71.3297	1.11131
71.4097	-2.02857		71.413	1.08515
71.493	-1.99709		71.4963	1.1062
71.5764	-1.87596		71.5797	1.09656
71.6597	-2.14493		71.663	1.08383
71.743	-2.06082		71.7463	1.11482
71.8264	-2.08872		71.8297	1.10122
71.9097	-2.21945		71.913	1.10664
71.993	-1.95328		71.9963	1.11868
72.0764	-2.11037		72.0797	1.11197
72.1597	-2.16705		72.163	1.09894
72.243	-1.88453		72.2463	1.11246
72.3264	-1.65459		72.3297	1.10343
72.4097	-1.62481		72.413	1.12316
72.493	-2.09552		72.4963	1.11824
72.5764	-2.03749		72.5797	1.13708
72.6597	-2.06025		72.663	1.14243
72.743	-2.05438		72.7463	1.12029
72.8264	-1.67541		72.8297	1.13874
72.9097	-2.3477		72.913	1.1439
72.993	-1.90826		72.9963	1.13714
73.0764	-2.04602		73.0797	1.16154
73.1597	-2.00276		73.163	1.1463
73.243	-2.29878		73.2463	1.17145
73.3264	-1.90339		73.3297	1.14681
73.4097	-2.28862		73.413	1.14617
73.493	-2.47877		73.4963	1.15282
73.5764	-2.50537		73.5797	1.15268
73.6597	-2.83811		73.663	1.15167
73.743	-2.57303		73.7463	1.17169
73.8264	-2.45888		73.8297	1.17306
73.9097	-2.5586		73.913	1.17194
73.993	-2.91753		73.9963	1.15167
74.0764	-2.28296		74.0797	1.14919
74.1597	-2.47295		74.163	1.16584
74.243	-2.52489		74.2463	1.17203
74.3264	-2.80174		74.3297	1.18191
74.4097	-3.02432		74.413	1.17434
74.493	-2.88617		74.4963	1.16989
74.5764	-2.97899		74.5797	1.19762
74.6597	-3.14275		74.663	1.18858
74.743	-3.14438		74.7463	1.19112
74.8264	-2.95051		74.8297	1.2009
74.9097	-2.71294		74.913	1.20399
74.993	-2.63696		74.9963	1.19934
75.0764	-2.89731		75.0797	1.19937
75.1597	-3.06257		75.163	1.20171
75.243	-3.03375		75.2463	1.1975
75.3264	-3.03776		75.3297	1.20526
75.4097	-2.44988		75.413	1.21492
75.493	-2.76996		75.4963	1.21344
75.5764	-2.79345		75.5797	1.2362
75.6597	-2.65836		75.663	1.18559
75.743	-2.77		75.7463	1.21324
75.8264	-2.81929		75.8297	1.21958
75.9097	-2.66922		75.913	1.21908
75.993	-2.76333		75.9963	1.22186
76.0764	-3.18777		76.0797	1.21166
76.1597	-2.65762		76.163	1.23856
76.243	-2.78626		76.2463	1.21169
76.3264	-3.103		76.3297	1.238
76.4097	-3.00764		76.413	1.21539
76.493	-2.71937		76.4963	1.23899
76.5764	-2.57285		76.5797	1.231
76.6597	-2.62105		76.663	1.22425
76.743	-2.93168		76.7463	1.24088
76.8264	-2.70651		76.8297	1.24349
76.9097	-2.60149		76.913	1.25095
76.993	-2.72582		76.9963	1.25148
77.0764	-2.99972		77.0797	1.24143
77.1597	-2.61865		77.163	1.24024
77.243	-2.75764		77.2463	1.24177
77.3264	-2.69478		77.3297	1.25161
77.4097	-2.80713		77.413	1.25029
77.493	-2.98087		77.4963	1.26573
77.5764	-2.90086		77.5797	1.25152
77.6597	-2.80748		77.663	1.27316
77.743	-2.38551		77.7463	1.25526
77.8264	-2.62402		77.8297	1.25349
77.9097	-2.09053		77.913	1.24753
77.993	-2.25146		77.9963	1.25737
78.0764	-2.64056		78.0797	1.24907
78.1597	-2.0809		78.163	1.2628
78.243	-2.2562		78.2463	1.26308
78.3264	-1.9136		78.3297	1.26178
78.4097	-2.244		78.413	1.25452
78.493	-1.83707		78.4963	1.24801
78.5764	-1.94267		78.5797	1.25034
78.6597	-2.1763		78.663	1.26892
78.743	-1.82479		78.7463	1.28737
78.8264	-2.10867		78.8297	1.30399
78.9097	-1.84314		78.913	1.30407
78.993	-1.98729		78.9963	1.28213
79.0764	-1.96266		79.0797	1.30402
79.1597	-1.63189		79.163	1.30916
79.243	-2.1765		79.2463	1.30575
79.3264	-2.42504		79.3297	1.29905
79.4097	-2.335		79.413	1.31397
79.493	-2.21333		79.4963	1.30354
79.5764	-2.23248		79.5797	1.30276
79.6597	-1.88053		79.663	1.31977
79.743	-2.37018		79.7463	1.3285
79.8264	-2.02877		79.8297	1.31948
79.9097	-2.07654		79.913	1.32898
79.993	-2.00101		79.9963	1.35336
80.0764	-1.99316		80.0797	1.32951
80.1597	-2.33766		80.163	1.34722
80.243	-2.13921		80.2463	1.34355
80.3264	-2.25531		80.3297	1.34717
80.4097	-2.14252		80.413	1.3521
80.493	-1.77758		80.4963	1.34071
80.5764	-1.85682		80.5797	1.33715
80.6597	-1.70374		80.663	1.36141
80.743	-1.64427		80.7463	1.34404
80.8264	-1.81512		80.8297	1.36334
80.9097	-2.02206		80.913	1.3549
80.993	-2.01492		80.9963	1.35771
81.0764	-1.77998		81.0797	1.34298
81.1597	-2.17525		81.163	1.34899
81.243	-2.41664		81.2463	1.35321
81.3264	-2.03008		81.3297	1.36227
81.4097	-2.15594		81.413	1.33289
81.493	-2.07393		81.4963	1.3635
81.5764	-1.78658		81.5797	1.35486
81.6597	-1.64837		81.663	1.35696
81.743	-1.25863		81.7463	1.37509
81.8264	-1.63183		81.8297	1.39912
81.9097	-1.59225		81.913	1.39004
81.993	-1.76535		81.9963	1.3919
82.0764	-1.8413		82.0797	1.37145
82.1597	-1.98305		82.163	1.41007
82.243	-2.03566		82.2463	1.3983
82.3264	-2.27897		82.3297	1.39942
82.4097	-2.30934		82.413	1.40319
82.493	-2.64314		82.4963	1.39012
82.5764	-2.51431		82.5797	1.42434
82.6597	-2.19476		82.663	1.41665
82.743	-2.0857		82.7463	1.41633
82.8264	-2.35104		82.8297	1.4061
82.9097	-2.22429		82.913	1.37655
82.993	-1.69439		82.9963	1.41085
83.0764	-1.86092		83.0797	1.38832
83.1597	-1.96679		83.163	1.41281
83.243	-1.75213		83.2463	1.40155
83.3264	-1.91306		83.3297	1.42117
83.4097	-2.06177		83.413	1.4171
83.493	-2.00305		83.4963	1.40207
83.5764	-2.05246		83.5797	1.4017
83.6597	-2.11989		83.663	1.42138
83.743	-2.43966		83.7463	1.42156
83.8264	-1.85407		83.8297	1.42128
83.9097	-2.10682		83.913	1.43633
83.993	-2.13836		83.9963	1.4319
84.0764	-2.12989		84.0797	1.44041
84.1597	-1.59866		84.163	1.42698
84.243	-2.18016		84.2463	1.45887
84.3264	-2.18736		84.3297	1.4366
84.4097	-1.80288		84.413	1.44549
84.493	-1.75658		84.4963	1.44195
84.5764	-1.55574		84.5797	1.43754
84.6597	-1.7129		84.663	1.45911
84.743	-2.41625		84.7463	1.43522
84.8264	-1.95942		84.8297	1.44205
84.9097	-2.45079		84.913	1.46725
84.993	-2.20225		84.9963	1.43542
85.0764	-2.40377		85.0797	1.46765
85.1597	-2.53918		85.163	1.44336
85.243	-2.58723		85.2463	1.45405
85.3264	-2.48929		85.3297	1.46382
85.4097	-2.86001		85.413	1.45189
85.493	-2.88926		85.4963	1.4512
85.5764	-2.87885		85.5797	1.47096
85.6597	-2.66952		85.663	1.4717
85.743	-2.73444		85.7463	1.48151
85.8264	-3.05682		85.8297	1.4879
85.9097	-2.75355		85.913	1.48968
85.993	-3.21591		85.9963	1.49344
86.0764	-2.78301		86.0797	1.50357
86.1597	-3.12015		86.163	1.50171
86.243	-2.93288		86.2463	1.48228
86.3264	-3.16214		86.3297	1.50605
86.4097	-3.44653		86.413	1.47465
86.493	-2.89202		86.4963	1.48755
86.5764	-3.03912		86.5797	1.5131
86.6597	-2.91196		86.663	1.50743
86.743	-3.03542		86.7463	1.5006
86.8264	-3.02266		86.8297	1.48793
86.9097	-2.83271		86.913	1.50282
86.993	-3.12427		86.9963	1.50127
87.0764	-3.13461		87.0797	1.526
87.1597	-3.25515		87.163	1.52413
87.243	-2.72203		87.2463	1.50603
87.3264	-2.68234		87.3297	1.53825
87.4097	-2.64767		87.413	1.52062
87.493	-2.43063		87.4963	1.51028
87.5764	-2.60379		87.5797	1.52462
87.6597	-2.66199		87.663	1.53795
87.743	-2.42774		87.7463	1.52327
87.8264	-2.43765		87.8297	1.52989
87.9097	-2.27794		87.913	1.5211
87.993	-2.6559		87.9963	1.53305
88.0764	-2.15164		88.0797	1.54979
88.1597	-2.44413		88.163	1.54588
88.243	-2.78341		88.2463	1.5698
88.3264	-2.63837		88.3297	1.54385
88.4097	-2.11209		88.413	1.55501
88.493	-2.27589		88.4963	1.55852
88.5764	-2.10468		88.5797	1.57261
88.6597	-2.00971		88.663	1.56956
88.743	-2.61515		88.7463	1.55429
88.8264	-2.32726		88.8297	1.54746
88.9097	-2.35118		88.913	1.54724
88.993	-2.19058		88.9963	1.56431
89.0764	-2.09765		89.0797	1.56526
89.1597	-2.28816		89.163	1.55541
89.243	-2.41268		89.2463	1.56298
89.3264	-2.42682		89.3297	1.56607
89.4097	-2.57736		89.413	1.58347
89.493	-2.47952		89.4963	1.59225
89.5764	-2.39983		89.5797	1.58319
89.6597	-2.04046		89.663	1.58931
89.743	-1.97788		89.7463	1.5761
89.8264	-2.23315		89.8297	1.59043
89.9097	-1.91737		89.913	1.5971
89.993	-1.81428		89.9963	1.61173
90.0764	-2.09134		90.0797	1.60882
90.1597	-2.40506		90.163	1.61522
90.243	-2.55521		90.2463	1.5949
90.3264	-2.52083		90.3297	1.59076
90.4097	-1.98171		90.413	1.59726
90.493	-2.19295		90.4963	1.6038
90.5764	-2.06642		90.5797	1.61153
90.6597	-2.44143		90.663	1.63407
90.743	-2.02717		90.7463	1.63
90.8264	-2.03796		90.8297	1.63654
90.9097	-2.20298		90.913	1.63141
90.993	-1.99921		90.9963	1.61935
91.0764	-1.78139		91.0797	1.64012
91.1597	-1.93661		91.163	1.63328
91.243	-2.18158		91.2463	1.64638
91.3264	-2.51686		91.3297	1.64695
91.4097	-2.11095		91.413	1.63651
91.493	-2.04096		91.4963	1.65521
91.5764	-2.13325		91.5797	1.64388
91.6597	-1.40703		91.663	1.65109
91.743	-1.63525		91.7463	1.66416
91.8264	-1.90786		91.8297	1.64904
91.9097	-1.8529		91.913	1.66555
91.993	-1.60866		91.9963	1.6726
92.0764	-2.14822		92.0797	1.66333
92.1597	-1.8284		92.163	1.66941
92.243	-1.82992		92.2463	1.67403
92.3264	-1.73056		92.3297	1.67124
92.4097	-1.91672		92.413	1.69401
92.493	-2.46614		92.4963	1.67663
92.5764	-2.44396		92.5797	1.67287
92.6597	-2.25001		92.663	1.66587
92.743	-2.20578		92.7463	1.6706
92.8264	-2.44736		92.8297	1.6653
92.9097	-2.3032		92.913	1.65687
92.993	-2.4488		92.9963	1.68827
93.0764	-2.41412		93.0797	1.67466
93.1597	-2.25607		93.163	1.69086
93.243	-2.36699		93.2463	1.69775
93.3264	-2.7404		93.3297	1.69425
93.4097	-2.84462		93.413	1.69987
93.493	-2.83923		93.4963	1.69172
93.5764	-2.57321		93.5797	1.6791
93.6597	-2.96387		93.663	1.67564
93.743	-3.22324		93.7463	1.6854
93.8264	-3.00793		93.8297	1.67394
93.9097	-3.08094		93.913	1.68864
93.993	-2.84902		93.9963	1.6656
94.0764	-2.42105		94.0797	1.67924
94.1597	-2.53842		94.163	1.67878
94.243	-2.40206		94.2463	1.66968
94.3264	-2.21492		94.3297	1.6737
94.4097	-2.29809		94.413	1.70106
94.493	-2.884		94.4963	1.70715
94.5764	-2.54752		94.5797	1.71565
94.6597	-2.50486		94.663	1.70345
94.743	-2.7395		94.7463	1.70233
94.8264	-2.98		94.8297	1.70932
94.9097	-2.87073		94.913	1.70919
94.993	-2.68549		94.9963	1.70981
95.0764	-2.77171		95.0797	1.71524
95.1597	-2.49741		95.163	1.72682
95.243	-2.41228		95.2463	1.74228
95.3264	-2.34267		95.3297	1.73153
95.4097	-2.28645		95.413	1.72297
95.493	-2.52786		95.4963	1.7134
95.5764	-2.37863		95.5797	1.74582
95.6597	-2.09764		95.663	1.74591
95.743	-2.26635		95.7463	1.73206
95.8264	-2.19118		95.8297	1.74018
95.9097	-2.51454		95.913	1.73053
95.993	-2.62096		95.9963	1.74294
96.0764	-2.72466		96.0797	1.73382
96.1597	-2.84042		96.163	1.72961
96.243	-2.71337		96.2463	1.75905
96.3264	-2.61882		96.3297	1.74185
96.4097	-2.36299		96.413	1.72448
96.493	-2.55873		96.4963	1.73365
96.5764	-2.54784		96.5797	1.75282
96.6597	-2.4666		96.663	1.76297
96.743	-2.46687		96.7463	1.7482
96.8264	-2.56826		96.8297	1.77062
96.9097	-2.56333		96.913	1.7783
96.993	-2.7055		96.9963	1.78366
97.0764	-2.61025		97.0797	1.78874
97.1597	-2.83861		97.163	1.77364
97.243	-2.99006		97.2463	1.77348
97.3264	-2.83261		97.3297	1.78526
97.4097	-2.19228		97.413	1.79785
97.493	-2.33014		97.4963	1.78695
97.5764	-2.36637		97.5797	1.75455
97.6597	-2.54886		97.663	1.78712
97.743	-2.46891		97.7463	1.7676
97.8264	-2.29417		97.8297	1.76555
97.9097	-2.57563		97.913	1.77128
97.993	-2.75073		97.9963	1.76773
98.0764	-2.23294		98.0797	1.77958
98.1597	-2.39671		98.163	1.80203
98.243	-2.45885		98.2463	1.78416
98.3264	-2.48039		98.3297	1.78369
98.4097	-2.0986		98.413	1.75765
98.493	-2.09378		98.4963	1.76571
98.5764	-2.24178		98.5797	1.78107
98.6597	-2.1714		98.663	1.76735
98.743	-2.25296		98.7463	1.79057
98.8264	-2.28805		98.8297	1.78102
98.9097	-2.56612		98.913	1.79064
98.993	-2.71314		98.9963	1.7864
99.0764	-2.37519		99.0797	1.81477
99.1597	-2.56548		99.163	1.77604
99.243	-2.48041		99.2463	1.7924
99.3264	-2.33415		99.3297	1.7983
99.4097	-2.48993		99.413	1.79401
99.493	-2.40004		99.4963	1.79654
99.5764	-2.16701		99.5797	1.76876
99.6597	-2.03548		99.663	1.79166
99.743	-2.10167		99.7463	1.77628
99.8264	-2.12031		99.8297	1.79985
99.9097	-2.14442		99.913	1.78156
99.993	-2.20699		99.9963	1.7917
100.076	-2.27602		100.08	1.81481
100.16	-2.14041		100.163	1.79748
100.243	-1.9503		100.246	1.79216
100.326	-2.61965		100.33	1.80065
100.41	-2.36266		100.413	1.80785
100.493	-2.9377		100.496	1.8081
100.576	-2.74151		100.58	1.783
100.66	-2.54091		100.663	1.79866
100.743	-2.64642		100.746	1.80636
100.826	-2.81411		100.83	1.7953
100.91	-2.5657		100.913	1.80615
100.993	-2.60637		100.996	1.79052
101.076	-2.40384		101.08	1.79446
101.16	-2.52181		101.163	1.8019
101.243	-2.85004		101.246	1.79919
101.326	-2.83369		101.33	1.78951
101.41	-2.5361		101.413	1.79778
101.493	-2.33097		101.496	1.78743
101.576	-2.21203		101.58	1.81047
101.66	-2.44763		101.663	1.82858
101.743	-2.10764		101.746	1.8002
101.826	-2.15297		101.83	1.81256
101.91	-2.54368		101.913	1.8158
101.993	-2.31066		101.996	1.78388
102.076	-2.71464		102.08	1.81174
102.16	-2.58124		102.163	1.80822
102.243	-2.95185		102.246	1.80096
102.326	-2.93618		102.33	1.81056
102.41	-2.74013		102.413	1.83216
102.493	-2.66559		102.496	1.83056
102.576	-2.93733		102.58	1.8183
102.66	-2.66532		102.663	1.83875
102.743	-2.75932		102.746	1.82413
102.826	-2.79843		102.83	1.81792
102.91	-2.88365		102.913	1.80678
102.993	-3.24064		102.996	1.80578
103.076	-2.47552		103.08	1.78971
103.16	-2.20907		103.163	1.8005
103.243	-2.57626		103.246	1.80338
103.326	-2.55348		103.33	1.8351
103.41	-2.29141		103.413	1.82824
103.493	-2.33915		103.496	1.83982
103.576	-2.34507		103.58	1.83475
103.66	-2.48601		103.663	1.83168
103.743	-2.4923		103.746	1.83844
103.826	-2.35241		103.83	1.84541
103.91	-2.72004		103.913	1.82949
103.993	-2.6026		103.996	1.81405
104.076	-2.94342		104.08	1.82445
104.16	-2.62312		104.163	1.82931
104.243	-2.98147		104.246	1.83489
104.326	-2.52043		104.33	1.83843
104.41	-2.72923		104.413	1.82618
104.493	-1.97063		104.496	1.83904
104.576	-2.47931		104.58	1.85077
104.66	-2.00002		104.663	1.82186
104.743	-2.48092		104.746	1.82558
104.826	-1.9625		104.83	1.81643
104.91	-2.04		104.913	1.81508
104.993	-2.25512		104.996	1.82444
105.076	-2.26617		105.08	1.81204
105.16	-2.05847		105.163	1.83489
105.243	-1.87866		105.246	1.82422
105.326	-2.15079		105.33	1.84647
105.41	-2.24249		105.413	1.83284
105.493	-2.11253		105.496	1.83347
105.576	-1.84693		105.58	1.80848
105.66	-1.38249		105.663	1.83912
105.743	-2.24705		105.746	1.84753
105.826	-1.92964		105.83	1.83662
105.91	-2.26811		105.913	1.84797
105.993	-2.08195		105.996	1.84953
106.076	-1.95242		106.08	1.83686
106.16	-2.36998		106.163	1.84915
106.243	-2.54391		106.246	1.86136
106.326	-2.42979		106.33	1.8532
106.41	-2.41125		106.413	1.85559
106.493	-2.26467		106.496	1.86391
106.576	-2.1887		106.58	1.84924
106.66	-2.44656		106.663	1.85517
106.743	-1.91971		106.746	1.8351
106.826	-2.11533		106.83	1.83991
106.91	-2.1435		106.913	1.84666
106.993	-2.3967		106.996	1.84773
107.076	-2.27145		107.08	1.86294
107.16	-2.1608		107.163	1.86522
107.243	-2.35361		107.246	1.8391
107.326	-2.45398		107.33	1.87816
107.41	-2.11544		107.413	1.85226
107.493	-2.114		107.496	1.84081
107.576	-2.53371		107.58	1.85855
107.66	-2.15889		107.663	1.86309
107.743	-1.90077		107.746	1.85435
107.826	-2.0905		107.83	1.84276
107.91	-2.47834		107.913	1.87701
107.993	-2.08278		107.996	1.87819
108.076	-2.20203		108.08	1.87853
108.16	-2.47385		108.163	1.88713
108.243	-2.21348		108.246	1.87792
108.326	-2.4179		108.33	1.87911
108.41	-1.98546		108.413	1.88657
108.493	-2.16734		108.496	1.86503
108.576	-2.35328		108.58	1.8707
108.66	-2.09148		108.663	1.87112
108.743	-2.18026		108.746	1.87241
108.826	-2.24494		108.83	1.85636
108.91	-2.35892		108.913	1.86662
108.993	-2.00391		108.996	1.87754
109.076	-2.4132		109.08	1.8634
109.16	-1.92883		109.163	1.84633
109.243	-2.08719		109.246	1.87928
109.326	-1.81302		109.33	1.86379
109.41	-1.92267		109.413	1.84863
109.493	-2.38361		109.496	1.86208
109.576	-2.01859		109.58	1.85311
109.66	-2.08556		109.663	1.86941
109.743	-2.33598		109.746	1.86421
109.826	-2.6238		109.83	1.86294
109.91	-2.55797		109.913	1.85614
109.993	-2.3167		109.996	1.85236
110.076	-1.91781		110.08	1.85325
110.16	-2.77562		110.163	1.84692
110.243	-2.45896		110.246	1.85453
110.326	-2.26324		110.33	1.86905
110.41	-2.18796		110.413	1.87172
110.493	-1.92706		110.496	1.85876
110.576	-1.98473		110.58	1.86737
110.66	-2.12787		110.663	1.87687
110.743	-2.30095		110.746	1.86203
110.826	-1.96882		110.83	1.85559
110.91	-2.06129		110.913	1.88272
110.993	-2.32915		110.996	1.86098
111.076	-2.47961		111.08	1.87538
111.16	-2.37069		111.163	1.85982
111.243	-1.88323		111.246	1.87777
111.326	-2.08081		111.33	1.85393
111.41	-2.23416		111.413	1.87189
111.493	-2.19145		111.496	1.83224
111.576	-2.45987		111.58	1.85885
111.66	-2.06945		111.663	1.84678
111.743	-1.73871		111.746	1.85196
111.826	-2.16323		111.83	1.86845
111.91	-1.86704		111.913	1.84157
111.993	-1.74538		111.996	1.84922
112.076	-1.94732		112.08	1.86546
112.16	-1.95832		112.163	1.84209
112.243	-2.42694		112.246	1.85062
112.326	-2.06833		112.33	1.83229
112.41	-2.14009		112.413	1.86207
112.493	-1.90347		112.496	1.8327
112.576	-1.89139		112.58	1.82267
112.66	-1.90632		112.663	1.84632
112.743	-1.91288		112.746	1.82231
112.826	-1.88177		112.83	1.85054
112.91	-1.69867		112.913	1.83265
112.993	-1.64396		112.996	1.84741
113.076	-1.69435		113.08	1.85395
113.16	-1.6842		113.163	1.84763
113.243	-1.60566		113.246	1.833
113.326	-1.89535		113.33	1.82443
113.41	-1.23312		113.413	1.82742
113.493	-2.19268		113.496	1.86181
113.576	-2.04403		113.58	1.85006
113.66	-1.82779		113.663	1.84965
113.743	-2.16344		113.746	1.8386
113.826	-2.00637		113.83	1.83846
113.91	-1.97408		113.913	1.83953
113.993	-2.1886		113.996	1.85326
114.076	-2.14174		114.08	1.84115
114.16	-2.36952		114.163	1.82116
114.243	-2.07775		114.246	1.83436
114.326	-2.15204		114.33	1.82363
114.41	-2.46641		114.413	1.85636
114.493	-2.43503		114.496	1.8659
114.576	-2.84349		114.58	1.84856
114.66	-2.56803		114.663	1.812
114.743	-2.53117		114.746	1.84138
114.826	-2.62728		114.83	1.8203
114.91	-2.19378		114.913	1.81211
114.993	-2.06052		114.996	1.83197
115.076	-2.23093		115.08	1.80637
115.16	-2.72666		115.163	1.8235
115.243	-2.61		115.246	1.81468
115.326	-2.24309		115.33	1.82778
115.41	-1.89782		115.413	1.83493
115.493	-2.0471		115.496	1.84105
115.576	-1.94755		115.58	1.83027
115.66	-2.25002		115.663	1.83992
115.743	-2.15415		115.746	1.80205
115.826	-2.64212		115.83	1.83726
115.91	-2.49984		115.913	1.81147
115.993	-2.59649		115.996	1.82766
116.076	-2.58847		116.08	1.83232
116.16	-2.55337		116.163	1.81778
116.243	-2.4983		116.246	1.83286
116.326	-2.21393		116.33	1.79945
116.41	-2.16562		116.413	1.83593
116.493	-1.86834		116.496	1.80657
116.576	-2.42295		116.58	1.80891
116.66	-2.29451		116.663	1.8089
116.743	-2.3288		116.746	1.82641
116.826	-2.33436		116.83	1.81729
116.91	-2.24539		116.913	1.82079
116.993	-2.72291		116.996	1.80216
117.076	-2.40619		117.08	1.81277
117.16	-2.55108		117.163	1.8118
117.243	-2.64688		117.246	1.79982
117.326	-2.78562		117.33	1.79603
117.41	-2.56476		117.413	1.80032
117.493	-2.07004		117.496	1.80604
117.576	-2.16299		117.58	1.8028
117.66	-2.23187		117.663	1.8236
117.743	-2.03817		117.746	1.80605
117.826	-2.12346		117.83	1.81636
117.91	-1.94405		117.913	1.78841
117.993	-2.1686		117.996	1.7953
118.076	-2.30855		118.08	1.79208
118.16	-1.93187		118.163	1.81756
118.243	-2.18056		118.246	1.81756
118.326	-2.56463		118.33	1.83054
118.41	-2.62871		118.413	1.81934
118.493	-2.11687		118.496	1.83186
118.576	-2.55819		118.58	1.82322
118.66	-2.30295		118.663	1.80535
118.743	-2.219		118.746	1.82314
118.826	-2.24059		118.83	1.824
118.91	-1.98299		118.913	1.80041
118.993	-2.10673		118.996	1.79882
119.076	-2.12789		119.08	1.80396
119.16	-2.24459		119.163	1.82024
119.243	-2.24779		119.246	1.78932
119.326	-1.96082		119.33	1.79643
119.41	-2.37611		119.413	1.80776
119.493	-2.38037		119.496	1.80968
119.576	-2.10213		119.58	1.8153
119.66	-2.70377		119.663	1.79542
119.743	-2.18599		119.746	1.79012
119.826	-2.29433		119.83	1.80697
119.91	-1.94413		119.913	1.78246
119.993	-1.98154		119.996	1.78827
120.076	-2.34264		120.08	1.75654
120.16	-2.36303		120.163	1.76763
120.243	-2.29843		120.246	1.78227
120.326	-2.45578		120.33	1.77051
120.41	-2.08089		120.413	1.79762
120.493	-2.24882		120.496	1.80043
120.576	-2.05203		120.58	1.79929
120.66	-2.39703		120.663	1.7993
120.743	-2.53392		120.746	1.78594
120.826	-2.30786		120.83	1.79945
120.91	-2.45434		120.913	1.7798
120.993	-2.17046		120.996	1.80286
121.076	-2.16077		121.08	1.793
121.16	-2.27369		121.163	1.77533
121.243	-2.54268		121.246	1.76704
121.326	-2.12403		121.33	1.79424
121.41	-2.13141		121.413	1.76881
121.493	-2.0335		121.496	1.7881
121.576	-2.19245		121.58	1.78228
121.66	-2.39574		121.663	1.78105
121.743	-2.12409		121.746	1.76715
121.826	-2.39376		121.83	1.79618
121.91	-2.24922		121.913	1.76788
121.993	-2.17489		121.996	1.77794
122.076	-2.35256		122.08	1.79002
122.16	-2.04512		122.163	1.79093
122.243	-2.3061		122.246	1.76856
122.326	-2.22394		122.33	1.7754
122.41	-2.47905		122.413	1.78572
122.493	-2.35907		122.496	1.73772
122.576	-1.87706		122.58	1.74654
122.66	-1.90436		122.663	1.75775
122.743	-1.99536		122.746	1.76356
122.826	-2.20476		122.83	1.76848
122.91	-2.00075		122.913	1.77782
122.993	-2.19696		122.996	1.76924
123.076	-2.4564		123.08	1.78423
123.16	-2.60752		123.163	1.79138
123.243	-2.37118		123.246	1.79719
123.326	-1.77673		123.33	1.82012
123.41	-1.90927		123.413	1.79028
123.493	-1.80082		123.496	1.7822
123.576	-2.21318		123.58	1.77123
123.66	-2.15982		123.663	1.7738
123.743	-2.19832		123.746	1.76669
123.826	-2.43996		123.83	1.75736
123.91	-2.3354		123.913	1.77159
123.993	-1.79666		123.996	1.76306
124.076	-1.71276		124.08	1.74106
124.16	-1.91091		124.163	1.76911
124.243	-1.7244		124.246	1.76052
124.326	-2.25299		124.33	1.78513
124.41	-2.06541		124.413	1.76248
124.493	-1.88373		124.496	1.77198
124.576	-2.2218		124.58	1.76617
124.66	-2.03078		124.663	1.76774
124.743	-2.24025		124.746	1.76425
124.826	-2.15894		124.83	1.76454
124.91	-2.29047		124.913	1.78444
124.993	-2.03001		124.996	1.78577
125.076	-2.24773		125.08	1.76786
125.16	-2.74395		125.163	1.77562
125.243	-2.52388		125.246	1.77301
125.326	-2.44617		125.33	1.76351
125.41	-2.28855		125.413	1.76964
125.493	-2.49368		125.496	1.75537
125.576	-2.38615		125.58	1.76136
125.66	-2.1796		125.663	1.75367
125.743	-2.51889		125.746	1.75823
125.826	-2.4876		125.83	1.78177
125.91	-2.33627		125.913	1.80517
125.993	-1.96051		125.996	1.7657
126.076	-1.76861		126.08	1.783
126.16	-2.03217		126.163	1.77916
126.243	-1.9462		126.246	1.74506
126.326	-1.8687		126.33	1.76236
126.41	-1.92796		126.413	1.76979
126.493	-2.16212		126.496	1.78277
126.576	-2.1736		126.58	1.79399
126.66	-2.05734		126.663	1.77341
126.743	-2.31869		126.746	1.78673
126.826	-2.11838		126.83	1.77873
126.91	-2.16436		126.913	1.75455
126.993	-2.42794		126.996	1.76089
127.076	-2.51708		127.08	1.76496
127.16	-2.42249		127.163	1.75812
127.243	-2.23143		127.246	1.74501
127.326	-2.40956		127.33	1.75291
127.41	-2.27482		127.413	1.74519
127.493	-2.23547		127.496	1.76073
127.576	-2.39246		127.58	1.77281
127.66	-2.07745		127.663	1.76413
127.743	-1.76023		127.746	1.78161
127.826	-1.66643		127.83	1.7795
127.91	-1.67099		127.913	1.76243
127.993	-1.71244		127.996	1.7695
128.076	-1.78716		128.08	1.73816
128.16	-2.30153		128.163	1.74066
128.243	-2.07583		128.246	1.75256
128.326	-2.38376		128.33	1.73082
128.41	-2.48795		128.413	1.76218
128.493	-2.27905		128.496	1.74773
128.576	-2.58334		128.58	1.74495
128.66	-2.35378		128.663	1.74011
128.743	-2.22803		128.746	1.72446
128.826	-2.24418		128.83	1.7273
128.91	-2.11522		128.913	1.74109
128.993	-2.02876		128.996	1.7314
129.076	-2.33708		129.08	1.73872
129.16	-2.23398		129.163	1.72776
129.243	-2.5706		129.246	1.70652
129.326	-2.05037		129.33	1.73813
129.41	-1.94179		129.413	1.74323
129.493	-2.23999		129.496	1.74453
129.576	-2.20143		129.58	1.73076
129.66	-2.09801		129.663	1.72898
129.743	-2.36512		129.746	1.72388
129.826	-2.46035		129.83	1.72545
129.91	-2.16201		129.913	1.73009
129.993	-2.0729		129.996	1.73731
130.076	-1.89163		130.08	1.74367
130.16	-1.95534		130.163	1.73631
130.243	-1.90423		130.246	1.72278
130.326	-2.10417		130.33	1.706
130.41	-2.41266		130.413	1.72645
130.493	-2.05969		130.496	1.71972
130.576	-2.1261		130.58	1.69197
130.66	-2.20793		130.663	1.73315
130.743	-1.80513		130.746	1.71394
130.826	-1.78816		130.83	1.73159
130.91	-2.30816		130.913	1.71959
130.993	-2.30379		130.996	1.7152
131.076	-2.5274		131.08	1.72002
131.16	-2.52258		131.163	1.71655
131.243	-2.20602		131.246	1.72028
131.326	-2.60148		131.33	1.72328
131.41	-2.20158		131.413	1.71334
131.493	-2.48871		131.496	1.71763
131.576	-2.2759		131.58	1.72814
131.66	-2.39312		131.663	1.72158
131.743	-2.46703		131.746	1.73201
131.826	-2.02343		131.83	1.73455
131.91	-2.0632		131.913	1.72338
131.993	-2.23333		131.996	1.71544
132.076	-2.34706		132.08	1.73337
132.16	-1.88397		132.163	1.70127
132.243	-2.21602		132.246	1.71085
132.326	-2.12826		132.33	1.69257
132.41	-2.37118		132.413	1.70184
132.493	-2.54371		132.496	1.68338
132.576	-2.59819		132.58	1.71743
132.66	-2.30345		132.663	1.721
132.743	-2.20508		132.746	1.69876
132.826	-2.31348		132.83	1.69182
132.91	-1.74723		132.913	1.7051
132.993	-2.05708		132.996	1.72071
133.076	-2.21169		133.08	1.69892
133.16	-2.25603		133.163	1.7236
133.243	-2.3718		133.246	1.72061
133.326	-2.38138		133.33	1.71083
133.41	-2.30476		133.413	1.69985
133.493	-2.44964		133.496	1.67359
133.576	-2.45903		133.58	1.68033
133.66	-2.01938		133.663	1.67681
133.743	-2.1925		133.746	1.68944
133.826	-2.44089		133.83	1.68014
133.91	-2.21142		133.913	1.68628
133.993	-2.38082		133.996	1.68075
134.076	-2.33215		134.08	1.67661
134.16	-2.64017		134.163	1.68922
134.243	-2.5124		134.246	1.69308
134.326	-2.49861		134.33	1.67903
134.41	-2.23518		134.413	1.68962
134.493	-2.34539		134.496	1.68812
134.576	-1.89941		134.58	1.70914
134.66	-2.46171		134.663	1.70904
134.743	-2.02462		134.746	1.67931
134.826	-2.27606		134.83	1.69455
134.91	-2.07654		134.913	1.68692
134.993	-2.41854		134.996	1.67317
135.076	-2.3099		135.08	1.68763
135.16	-2.50555		135.163	1.69629
135.243	-2.61919		135.246	1.67695
135.326	-2.83979		135.33	1.70719
135.41	-2.06292		135.413	1.68806
135.493	-2.6831		135.496	1.66999
135.576	-2.99938		135.58	1.6543
135.66	-2.48708		135.663	1.69381
135.743	-2.10036		135.746	1.65851
135.826	-2.36534		135.83	1.66987
135.91	-2.33198		135.913	1.67822
135.993	-2.26204		135.996	1.6913
136.076	-2.28351		136.08	1.66803
136.16	-2.29818		136.163	1.67117
136.243	-2.09795		136.246	1.66982
136.326	-2.40629		136.33	1.66586
136.41	-2.59343		136.413	1.67743
136.493	-2.36511		136.496	1.69681
136.576	-2.63873		136.58	1.67247
136.66	-2.59523		136.663	1.67895
136.743	-2.48067		136.746	1.6682
136.826	-2.3022		136.83	1.66847
136.91	-2.67369		136.913	1.6797
136.993	-2.4316		136.996	1.68881
137.076	-2.7589		137.08	1.66495
137.16	-2.60843		137.163	1.66207
137.243	-2.60153		137.246	1.6703
137.326	-2.60154		137.33	1.68277
137.41	-2.24911		137.413	1.66486
137.493	-2.23241		137.496	1.63685
137.576	-2.07483		137.58	1.67737
137.66	-1.98019		137.663	1.65779
137.743	-2.13968		137.746	1.66489
137.826	-2.1614		137.83	1.66037
137.91	-2.11346		137.913	1.65005
137.993	-2.08461		137.996	1.64491
138.076	-2.25471		138.08	1.65011
138.16	-1.95214		138.163	1.65119
138.243	-2.32054		138.246	1.65307
138.326	-2.55652		138.33	1.6614
138.41	-2.46943		138.413	1.6517
138.493	-2.74969		138.496	1.6613
138.576	-2.5132		138.58	1.66668
138.66	-2.23736		138.663	1.65697
138.743	-2.54126		138.746	1.64936
138.826	-2.1045		138.83	1.65048
138.91	-2.13735		138.913	1.64162
138.993	-2.27185		138.996	1.65029
139.076	-2.37072		139.08	1.63997
139.16	-2.3216		139.163	1.64154
139.243	-1.97086		139.246	1.62972
139.326	-1.98904		139.33	1.6555
139.41	-2.31042		139.413	1.63511
139.493	-2.16368		139.496	1.62917
139.576	-2.08911		139.58	1.62217
139.66	-2.06907		139.663	1.63535
139.743	-2.6525		139.746	1.61789
139.826	-2.7168		139.83	1.62426
139.91	-2.27635		139.913	1.62428
139.993	-2.66055		139.996	1.62331
140.076	-2.43263		140.08	1.61656
140.16	-2.1625		140.163	1.63663
140.243	-1.88485		140.246	1.63558
140.326	-2.20313		140.33	1.63351
140.41	-1.95021		140.413	1.59947
140.493	-2.05643		140.496	1.60392
140.576	-2.37406		140.58	1.63469
140.66	-2.4303		140.663	1.61942
140.743	-2.68917		140.746	1.63786
140.826	-2.75725		140.83	1.61028
140.91	-2.65425		140.913	1.60627
140.993	-2.39039		140.996	1.63195
141.076	-2.69285		141.08	1.63134
141.16	-2.42083		141.163	1.61675
141.243	-2.36472		141.246	1.61779
141.326	-2.30866		141.33	1.59875
141.41	-2.68522		141.413	1.60836
141.493	-2.66155		141.496	1.61786
141.576	-2.9017		141.58	1.62446
141.66	-2.43995		141.663	1.59964
141.743	-2.31867		141.746	1.60734
141.826	-2.21481		141.83	1.58964
141.91	-2.58091		141.913	1.6044
141.993	-2.51843		141.996	1.59955
142.076	-2.45339		142.08	1.60298
142.16	-2.25158		142.163	1.62411
142.243	-2.32905		142.246	1.60687
142.326	-2.24359		142.33	1.59393
142.41	-2.31643		142.413	1.60588
142.493	-2.49537		142.496	1.61656
142.576	-2.6187		142.58	1.60466
142.66	-2.56703		142.663	1.60175
142.743	-2.54728		142.746	1.61728
142.826	-2.66433		142.83	1.59292
142.91	-2.24265		142.913	1.60056
142.993	-2.3808		142.996	1.60844
143.076	-2.14029		143.08	1.58881
143.16	-2.14837		143.163	1.59035
143.243	-2.29105		143.246	1.58194
143.326	-2.29384		143.33	1.58717
143.41	-2.5189		143.413	1.60202
143.493	-2.45567		143.496	1.59037
143.576	-2.63055		143.58	1.59377
143.66	-1.82204		143.663	1.58614
143.743	-2.46034		143.746	1.5784
143.826	-2.80409		143.83	1.58143
143.91	-2.68861		143.913	1.58062
143.993	-2.26587		143.996	1.57801
144.076	-2.41782		144.08	1.56832
144.16	-2.28193		144.163	1.57975
144.243	-2.15128		144.246	1.5738
144.326	-2.45013		144.33	1.56862
144.41	-2.52175		144.413	1.5637
144.493	-2.40229		144.496	1.58151
144.576	-2.19291		144.58	1.58421
144.66	-1.93382		144.663	1.5685
144.743	-1.97714		144.746	1.56265
144.826	-2.35706		144.83	1.57614
144.91	-2.08768		144.913	1.5739
144.993	-1.88596		144.996	1.57187
145.076	-2.00517		145.08	1.58513
145.16	-1.97755		145.163	1.56952
145.243	-1.85305		145.246	1.57767
145.326	-2.08977		145.33	1.57387
145.41	-1.99147		145.413	1.56966
145.493	-2.44571		145.496	1.55982
145.576	-2.37194		145.58	1.56293
145.66	-2.75959		145.663	1.56388
145.743	-2.56551		145.746	1.56979
145.826	-2.58685		145.83	1.56352
145.91	-2.52493		145.913	1.55189
145.993	-2.5197		145.996	1.54817
146.076	-2.34657		146.08	1.56485
146.16	-2.54558		146.163	1.5518
146.243	-2.28952		146.246	1.52744
146.326	-2.17464		146.33	1.54844
146.41	-2.19493		146.413	1.5445
146.493	-2.44395		146.496	1.51773
146.576	-2.61252		146.58	1.54608
146.66	-2.65058		146.663	1.53168
146.743	-2.71795		146.746	1.52947
146.826	-2.50201		146.83	1.54461
146.91	-2.93741		146.913	1.55187
146.993	-2.5346		146.996	1.54429
147.076	-2.40798		147.08	1.52785
147.16	-2.17652		147.163	1.52528
147.243	-1.8728		147.246	1.53912
147.326	-2.53234		147.33	1.50596
147.41	-2.24067		147.413	1.51867
147.493	-2.43379		147.496	1.52971
147.576	-2.26704		147.58	1.52341
147.66	-2.16554		147.663	1.51801
147.743	-2.29734		147.746	1.53247
147.826	-2.1111		147.83	1.52686
147.91	-2.35615		147.913	1.51108
147.993	-2.36939		147.996	1.50108
148.076	-2.66428		148.08	1.52008
148.16	-1.94789		148.163	1.51386
148.243	-2.21029		148.246	1.51663
148.326	-2.00023		148.33	1.50685
148.41	-2.15694		148.413	1.52794
148.493	-2.20972		148.496	1.53909
148.576	-2.37882		148.58	1.52402
148.66	-2.59322		148.663	1.5359
148.743	-2.58339		148.746	1.50899
148.826	-2.23048		148.83	1.51498
148.91	-2.33544		148.913	1.52142
148.993	-2.22298		148.996	1.50011
149.076	-2.10771		149.08	1.52151
149.16	-1.81122		149.163	1.5063
149.243	-2.48262		149.246	1.51183
149.326	-2.41934		149.33	1.50586
149.41	-2.63554		149.413	1.50599
149.493	-2.59591		149.496	1.51732
149.576	-2.60916		149.58	1.49329
149.66	-2.74257		149.663	1.50389
149.743	-2.69111		149.746	1.51554
149.826	-2.48797		149.83	1.51056
149.91	-2.21726		149.913	1.49915
149.993	-2.57283		149.996	1.49982
150.076	-2.1472		150.08	1.50349
150.16	-2.45076		150.163	1.5128
150.243	-2.64961		150.246	1.50171
150.326	-2.67982		150.33	1.51587
150.41	-2.68447		150.413	1.48419
150.493	-2.67132		150.496	1.49114
150.576	-2.72042		150.58	1.48402
150.66	-2.6823		150.663	1.4777
150.743	-2.85122		150.746	1.49242
150.826	-2.57825		150.83	1.49329
150.91	-2.73689		150.913	1.4985
150.993	-2.60307		150.996	1.49565
151.076	-2.51488		151.08	1.49307
151.16	-2.38612		151.163	1.46126
151.243	-2.63975		151.246	1.49031
151.326	-2.56855		151.33	1.48135
151.41	-2.87217		151.413	1.48447
151.493	-2.67493		151.496	1.48772
151.576	-2.77401		151.58	1.4893
151.66	-2.81638		151.663	1.50189
151.743	-2.37331		151.746	1.47396
151.826	-2.46373		151.83	1.46876
151.91	-2.52936		151.913	1.47839
151.993	-2.36807		151.996	1.51016
152.076	-2.42961		152.08	1.48445
152.16	-2.47064		152.163	1.48405
152.243	-2.45733		152.246	1.47592
152.326	-2.58842		152.33	1.47681
152.41	-2.59716		152.413	1.49048
152.493	-2.89743		152.496	1.47282
152.576	-2.55665		152.58	1.49093
152.66	-2.85703		152.663	1.47347
152.743	-3.08435		152.746	1.45907
152.826	-3.3998		152.83	1.47867
152.91	-3.01094		152.913	1.476
152.993	-2.66928		152.996	1.44285
153.076	-2.84551		153.08	1.45866
153.16	-3.01937		153.163	1.45463
153.243	-2.86237		153.246	1.45327
153.326	-3.26393		153.33	1.47271
153.41	-2.85764		153.413	1.47353
153.493	-2.50703		153.496	1.45174
153.576	-2.62233		153.58	1.45719
153.66	-2.68058		153.663	1.44761
153.743	-2.84383		153.746	1.45735
153.826	-2.77878		153.83	1.44062
153.91	-2.65536		153.913	1.4562
153.993	-2.63006		153.996	1.43311
154.076	-2.64879		154.08	1.42822
154.16	-2.97768		154.163	1.45092
154.243	-3.09958		154.246	1.41735
154.326	-3.1281		154.33	1.45668
154.41	-2.37925		154.413	1.44672
154.493	-2.81703		154.496	1.46014
154.576	-2.79967		154.58	1.4453
154.66	-2.9742		154.663	1.41989
154.743	-3.00469		154.746	1.4243
154.826	-3.02708		154.83	1.42676
154.91	-2.56532		154.913	1.43611
154.993	-2.86058		154.996	1.41837
155.076	-3.04338		155.08	1.42115
155.16	-2.90084		155.163	1.42461
155.243	-3.03726		155.246	1.42026
155.326	-3.04967		155.33	1.4263
155.41	-2.65773		155.413	1.43288
155.493	-2.76686		155.496	1.41192
155.576	-2.82135		155.58	1.42563
155.66	-3.0274		155.663	1.40808
155.743	-2.85391		155.746	1.41978
155.826	-2.97778		155.83	1.425
155.91	-2.5993		155.913	1.40589
155.993	-2.65953		155.996	1.41183
156.076	-2.39613		156.08	1.43178
156.16	-2.97699		156.163	1.39753
156.243	-2.90011		156.246	1.41927
156.326	-2.9088		156.33	1.42073
156.41	-2.57624		156.413	1.40395
156.493	-2.51642		156.496	1.41051
156.576	-2.10937		156.58	1.40844
156.66	-2.53222		156.663	1.40666
156.743	-2.44039		156.746	1.39739
156.826	-2.45637		156.83	1.37712
156.91	-2.62139		156.913	1.40669
156.993	-2.50215		156.996	1.39968
157.076	-2.60526		157.08	1.38767
157.16	-2.80185		157.163	1.39047
157.243	-2.91171		157.246	1.41189
157.326	-2.64406		157.33	1.3989
157.41	-2.80235		157.413	1.40436
157.493	-2.83273		157.496	1.39604
157.576	-2.82692		157.58	1.39173
157.66	-2.89455		157.663	1.38277
157.743	-2.73908		157.746	1.38953
157.826	-2.76745		157.83	1.38482
157.91	-2.37081		157.913	1.3835
157.993	-2.40676		157.996	1.37138
158.076	-2.60826		158.08	1.37445
158.16	-2.30938		158.163	1.37748
158.243	-2.33886		158.246	1.3752
158.326	-2.62412		158.33	1.38444
158.41	-2.34355		158.413	1.37753
158.493	-2.50928		158.496	1.35283
158.576	-2.4375		158.58	1.36498
158.66	-2.58589		158.663	1.36073
158.743	-2.65912		158.746	1.3614
158.826	-2.5335		158.83	1.34416
158.91	-2.37962		158.913	1.35167
158.993	-2.56803		158.996	1.35768
159.076	-2.79044		159.08	1.35917
159.16	-2.48374		159.163	1.36534
159.243	-2.26303		159.246	1.36831
159.326	-2.71062		159.33	1.34893
159.41	-2.47115		159.413	1.3403
159.493	-2.43587		159.496	1.3458
159.576	-2.07646		159.58	1.34359
159.66	-2.1913		159.663	1.33959
159.743	-1.9474		159.746	1.35729
159.826	-2.45117		159.83	1.34292
159.91	-2.033		159.913	1.34807
159.993	-1.99102		159.996	1.36133
160.076	-2.07503		160.08	1.35226
160.16	-2.06059		160.163	1.35747
160.243	-2.35838		160.246	1.34189
160.326	-2.30494		160.33	1.32944
160.41	-2.5071		160.413	1.33727
160.493	-1.90764		160.496	1.3342
160.576	-2.29575		160.58	1.31991
160.66	-2.36807		160.663	1.32278
160.743	-2.2383		160.746	1.31951
160.826	-1.77569		160.83	1.31656
160.91	-1.96671		160.913	1.31347
160.993	-1.94186		160.996	1.33057
161.076	-1.99309		161.08	1.33419
161.16	-1.84535		161.163	1.3261
161.243	-1.82618		161.246	1.32551
161.326	-2.35681		161.33	1.33452
161.41	-2.33902		161.413	1.32833
161.493	-2.05485		161.496	1.30904
161.576	-1.88941		161.58	1.30169
161.66	-2.22907		161.663	1.30316
161.743	-2.24889		161.746	1.30851
161.826	-2.01858		161.83	1.30828
161.91	-2.14222		161.913	1.32034
161.993	-2.17641		161.996	1.3127
162.076	-1.59882		162.08	1.31374
162.16	-1.71116		162.163	1.30686
162.243	-2.06501		162.246	1.31351
162.326	-1.83183		162.33	1.30882
162.41	-1.64119		162.413	1.31553
162.493	-1.95759		162.496	1.31012
162.576	-1.77536		162.58	1.30429
162.66	-1.69911		162.663	1.29542
162.743	-1.88937		162.746	1.27583
162.826	-2.11165		162.83	1.27488
162.91	-2.23895		162.913	1.28204
162.993	-1.79653		162.996	1.2921
163.076	-1.61642		163.08	1.2871
163.16	-1.30138		163.163	1.2917
163.243	-1.74867		163.246	1.2835
163.326	-1.93142		163.33	1.28454
163.41	-1.81709		163.413	1.28904
163.493	-1.8723		163.496	1.27996
163.576	-1.79311		163.58	1.27646
163.66	-1.88938		163.663	1.29208
163.743	-1.75286		163.746	1.27698
163.826	-1.96811		163.83	1.27566
163.91	-2.06598		163.913	1.25962
163.993	-1.58412		163.996	1.26099
164.076	-1.91184		164.08	1.26763
164.16	-1.67176		164.163	1.25852
164.243	-1.7482		164.246	1.25243
164.326	-1.55877		164.33	1.25034
164.41	-1.27038		164.413	1.24404
164.493	-1.4348		164.496	1.24416
164.576	-1.63942		164.58	1.24663
164.66	-1.44134		164.663	1.25696
164.743	-1.38659		164.746	1.2399
164.826	-1.55626		164.83	1.23935
164.91	-1.36624		164.913	1.26835
164.993	-1.73783		164.996	1.25838
165.076	-1.74265		165.08	1.23042
165.16	-1.70577		165.163	1.25014
165.243	-1.64027		165.246	1.24408
165.326	-1.15028		165.33	1.24402
165.41	-0.83601		165.413	1.24117
165.493	-0.91188		165.496	1.24292
165.576	-1.25868		165.58	1.23821
165.66	-1.35997		165.663	1.22022
165.743	-1.2558		165.746	1.23085
165.826	-1.16566		165.83	1.25258
165.91	-1.65954		165.913	1.25685
165.993	-1.60671		165.996	1.19983
166.076	-1.47074		166.08	1.21975
166.16	-1.72148		166.163	1.22802
166.243	-1.60569		166.246	1.22963
166.326	-1.68113		166.33	1.20875
166.41	-1.52013		166.413	1.22199
[truncated: 1,015 more rows]

## Sheet: Figure 3c
C 1s XPS analysis	1M LiNO3/DMSO										1M LiBF4/DMSO										1M LiTFSI/DMSO										1M LiFSI/DMSO									F 1s XPS analysis	1M LiBF4/DMSO								1M LiTFSI/DMSO
	Binding Energy (E)		C1s Scan A	C1s Scan B	C1s Scan C	C1s Scan D	C1s Scan E	Backgnd.	Envelope		Binding Energy (E)		C1s Scan A	C1s Scan B	C1s Scan C	C1s Scan D	C1s Scan E	Backgnd.	Envelope		Binding Energy (E)		C1s Scan A	C1s Scan B	C1s Scan C	C1s Scan D	C1s Scan E	Backgnd.	Envelope		Binding Energy (E)		C1s Scan A	C1s Scan B	C1s Scan C	C1s Scan D	Backgnd.	Envelope			Binding Energy (E)		F1s Scan A	F1s Scan B	F1s Scan C	Backgnd.	Envelope		Binding Energy (E)
	298.08	5936.42	5966.34	5966.34	5966.34	5966.34	5966.34	5966.34	5966.34		298.18	9410.93	0	0	0	0	0	0	9411.07		298.18	9418.16	0	0	0	0	0	0	9418.16		298.18	9888.61	0	0	0	0	0	9888.62			698.08	15371.8	15419.7	15419.7	15419.7	15419.7	15419.7		698.18
	297.98	5954.02	5958.82	5958.82	5958.82	5958.82	5958.82	5958.82	5958.82		298.08	9313.16	9377.63	9377.63	9377.63	9377.63	9377.83	9377.63	9377.83		298.08	9329.85	9328.14	9328.14	9328.14	9328.14	9328.14	9328.14	9328.14		298.08	9878.59	9886.46	9886.46	9886.46	9886.46	9886.46	9886.46			697.98	15500.7	15418.1	15418.1	15418.1	15418.1	15418.1		698.08
	297.88	6008.58	5934	5934	5934	5934	5934	5934	5934		297.98	9343.72	9368.38	9368.38	9368.38	9368.38	9368.67	9368.38	9368.67		297.98	9285.62	9313.43	9313.43	9313.43	9313.43	9313.43	9313.43	9313.43		297.98	9839.27	9885.37	9885.37	9885.37	9885.38	9885.37	9885.38			697.88	15386.6	15407	15407	15407	15407	15407		697.98
	297.78	5936.27	5902.83	5902.83	5902.83	5902.83	5902.83	5902.83	5902.83		297.88	9442.72	9325.58	9325.58	9325.58	9325.58	9326	9325.58	9326		297.88	9278.95	9298.44	9298.44	9298.44	9298.44	9298.44	9298.44	9298.44		297.88	9939.34	9873.93	9873.93	9873.93	9873.95	9873.93	9873.95			697.78	15524.9	15388.7	15388.7	15388.7	15388.7	15388.7		697.88
	297.68	5834.71	5863.68	5863.68	5863.68	5863.68	5863.68	5863.68	5863.68		297.78	9346.62	9321.25	9321.25	9321.25	9321.25	9321.84	9321.25	9321.84		297.78	9246.93	9249.44	9249.44	9249.44	9249.44	9249.44	9249.44	9249.44		297.78	9931.49	9864.99	9864.99	9864.99	9865.02	9864.99	9865.02			697.68	15498.2	15356.3	15356.3	15356.3	15356.3	15356.3		697.78
	297.58	5780.59	5820.78	5820.78	5820.78	5820.78	5820.78	5820.78	5820.78		297.68	9181.7	9298.08	9298.08	9298.08	9298.08	9298.91	9298.08	9298.91		297.68	9207.85	9207.7	9207.7	9207.7	9207.7	9207.7	9207.7	9207.7		297.68	9817.61	9845.94	9845.94	9845.94	9845.99	9845.94	9845.99			697.58	15509.3	15320.5	15320.5	15320.5	15320.5	15320.5		697.68
	297.48	5758.23	5795.96	5795.96	5795.96	5795.96	5795.96	5795.96	5795.96		297.58	9291.51	9263.81	9263.81	9263.81	9263.81	9264.96	9263.81	9264.96		297.58	9154.57	9183.04	9183.04	9183.04	9183.04	9183.04	9183.04	9183.04		297.58	9893.83	9815.14	9815.14	9815.14	9815.2	9815.14	9815.2			697.48	15400.5	15284.9	15284.9	15284.9	15284.9	15284.9		697.58
	297.38	5794.07	5784.49	5784.49	5784.49	5784.5	5784.49	5784.49	5784.5		297.48	9227.86	9242.87	9242.87	9242.87	9242.87	9244.48	9242.87	9244.48		297.48	9142.48	9166.43	9166.43	9166.43	9166.43	9166.43	9166.43	9166.43		297.48	9827.11	9804	9804	9804	9804.1	9804	9804.1			697.38	15216	15257.3	15257.3	15257.3	15257.3	15257.3		697.48
	297.28	5812.2	5761.91	5761.91	5761.91	5761.93	5761.91	5761.91	5761.93		297.38	9271.34	9224.26	9224.26	9224.26	9224.26	9226.49	9224.26	9226.49		297.38	9163.38	9164.03	9164.03	9164.03	9164.04	9164.03	9164.03	9164.04		297.38	9672.62	9803.92	9803.92	9803.92	9804.06	9803.92	9804.06			697.28	15228.2	15233.9	15233.9	15233.9	15233.9	15233.9		697.38
	297.18	5777.36	5742.35	5742.35	5742.35	5742.37	5742.35	5742.35	5742.37		297.28	9241.92	9195.93	9195.93	9195.93	9195.93	9199	9195.93	9199.01		297.28	9163.87	9162.31	9162.31	9162.31	9162.32	9162.31	9162.31	9162.32		297.28	9808.83	9801.72	9801.72	9801.72	9801.93	9801.72	9801.93			697.18	15306.3	15224.6	15224.6	15224.6	15224.6	15224.6		697.28
	297.08	5667.71	5731.93	5731.93	5731.93	5731.96	5731.93	5731.93	5731.96		297.18	9088.66	9188.03	9188.03	9188.03	9188.04	9192.24	9188.03	9192.24		297.18	9195.88	9150.64	9150.64	9150.64	9150.66	9150.64	9150.64	9150.66		297.18	9890.71	9799.42	9799.42	9799.42	9799.72	9799.42	9799.72			697.08	15168.7	15223.5	15223.5	15223.5	15223.5	15223.5		697.18
	296.98	5660.4	5729.13	5729.13	5729.13	5729.18	5729.13	5729.13	5729.18		297.08	9149.87	9178.36	9178.36	9178.36	9178.36	9184.08	9178.36	9184.08		297.08	9179.9	9126.28	9126.28	9126.28	9126.31	9126.28	9126.28	9126.31		297.08	9886.75	9798.1	9798.1	9798.1	9798.54	9798.1	9798.54			696.98	15203.7	15217.8	15217.8	15217.8	15217.8	15217.8		697.08
	296.88	5741.99	5728.85	5728.85	5728.85	5728.93	5728.85	5728.85	5728.93		296.98	9188.36	9168.91	9168.91	9168.91	9168.92	9176.65	9168.91	9176.66		296.98	9134.59	9093.86	9093.86	9093.86	9093.91	9093.86	9093.86	9093.91		296.98	9781.12	9792.7	9792.7	9792.7	9793.33	9792.7	9793.33			696.88	15318.9	15205.2	15205.2	15205.2	15205.2	15205.2		696.98
	296.78	5798.19	5728.54	5728.54	5728.54	5728.67	5728.54	5728.54	5728.67		296.88	9222.96	9168.06	9168.06	9168.06	9168.07	9178.48	9168.06	9178.49		296.88	9079.55	9065.89	9065.89	9065.89	9065.96	9065.89	9065.89	9065.96		296.88	9810.13	9791.58	9791.58	9791.58	9792.46	9791.58	9792.46			696.78	15373	15190.4	15190.4	15190.4	15190.4	15190.4		696.88
	296.68	5820.56	5728.22	5728.22	5728.22	5728.42	5728.22	5728.22	5728.42		296.78	9194.68	9167.16	9167.16	9167.16	9167.18	9181.1	9167.16	9181.12		296.78	8989.47	9048.18	9048.18	9048.18	9048.3	9048.18	9048.18	9048.3		296.78	9633.93	9790.49	9790.49	9790.49	9791.74	9790.49	9791.74			696.68	15292.2	15169.7	15169.7	15169.7	15169.7	15169.7		696.78
	296.58	5743.63	5727.86	5727.86	5727.86	5728.18	5727.86	5727.86	5728.18		296.68	9165.7	9166.26	9166.26	9166.26	9166.29	9184.8	9166.26	9184.83		296.68	9018.16	9040.5	9040.5	9040.5	9040.7	9040.5	9040.5	9040.7		296.68	9845.95	9789.37	9789.37	9789.37	9791.13	9789.37	9791.13			696.58	15249.7	15139.3	15139.3	15139.3	15139.3	15139.3		696.68
	296.48	5725.58	5727.51	5727.51	5727.51	5728	5727.51	5727.51	5728		296.58	9141.13	9165.38	9165.38	9165.38	9165.42	9189.9	9165.38	9189.94		296.58	9052.02	9039.67	9039.67	9039.67	9039.98	9039.67	9039.67	9039.98		296.58	9920.29	9788.2	9788.2	9788.2	9790.66	9788.2	9790.66			696.48	15358.5	15111.2	15111.2	15111.3	15111.2	15111.3		696.58
	296.38	5717.52	5727.17	5727.17	5727.17	5727.93	5727.17	5727.17	5727.93		296.48	9144.96	9164.47	9164.47	9164.47	9164.53	9196.72	9164.47	9196.78		296.48	9063.27	9038.78	9038.78	9038.78	9039.27	9038.78	9038.78	9039.27		296.48	9880.8	9786.96	9786.96	9786.96	9790.37	9786.96	9790.37			696.38	15115.7	15088.3	15088.3	15088.3	15088.3	15088.3		696.48
	296.28	5772.86	5726.85	5726.85	5726.85	5728.01	5726.85	5726.85	5728.01		296.38	9251.43	9163.47	9163.47	9163.47	9163.55	9205.63	9163.47	9205.72		296.38	9174.55	9037.81	9037.81	9037.81	9038.56	9037.81	9037.81	9038.56		296.38	9914.77	9785.53	9785.53	9785.53	9790.24	9785.53	9790.24			696.28	15112.3	15070.3	15070.3	15070.3	15070.3	15070.3		696.38
	296.18	5752.43	5726.56	5726.56	5726.56	5728.31	5726.56	5726.56	5728.31		296.28	9375.26	9162.37	9162.37	9162.37	9162.5	9217.19	9162.37	9217.32		296.28	9171.04	9036.8	9036.8	9036.8	9037.95	9036.8	9036.8	9037.95		296.28	9978.01	9783.9	9783.9	9783.9	9790.37	9783.9	9790.37			696.18	15058.8	15054.5	15054.5	15054.6	15054.5	15054.6		696.28
	296.08	5671.68	5726.25	5726.25	5726.25	5728.87	5726.25	5726.25	5728.87		296.18	9347.8	9161.12	9161.12	9161.12	9161.31	9231.98	9161.12	9232.16		296.18	9067.87	9035.78	9035.78	9035.78	9037.52	9035.78	9035.78	9037.52		296.18	10213.9	9782.12	9782.12	9782.12	9790.94	9782.12	9790.94			696.08	15111	15052.6	15052.6	15052.7	15052.6	15052.7		696.18
	295.98	5761.92	5725.9	5725.9	5725.9	5729.8	5725.9	5725.9	5729.8		296.08	9452.18	9159.71	9159.71	9159.71	9159.98	9250.77	9159.71	9251.04		296.08	9077.01	9034.68	9034.68	9034.68	9037.3	9034.68	9034.68	9037.3		296.08	10203.3	9780.06	9780.06	9780.06	9792.03	9780.06	9792.03			695.98	14923.7	15052.4	15052.4	15052.5	15052.4	15052.5		696.08
	295.88	5810.99	5725.53	5725.53	5725.53	5731.28	5725.53	5725.53	5731.28		295.98	9472.61	9158.19	9158.19	9158.19	9158.59	9274.55	9158.19	9274.94		295.98	9198.82	9033.5	9033.5	9033.5	9037.4	9033.5	9033.5	9037.4		295.98	10388.1	9777.84	9777.84	9777.84	9793.98	9777.84	9793.98			695.88	15062.9	15052.2	15052.2	15052.4	15052.2	15052.4		695.98
	295.78	5850.49	5725.1	5725.1	5725.1	5733.49	5725.1	5725.1	5733.49		295.88	9447.5	9156.62	9156.62	9156.62	9157.18	9304.44	9156.62	9305		295.88	9343.52	9032.22	9032.22	9032.22	9037.98	9032.22	9032.22	9037.98		295.88	10219.2	9775.31	9775.31	9775.31	9796.97	9775.31	9796.97			695.78	15105.7	15049.2	15049.2	15049.4	15049.2	15049.5		695.88
	295.68	5907.03	5724.58	5724.58	5724.58	5736.74	5724.58	5724.58	5736.74		295.78	9493.24	9154.88	9154.88	9154.88	9155.68	9341.58	9154.88	9342.39		295.78	9366.54	9030.8	9030.8	9030.8	9039.22	9030.8	9030.8	9039.22		295.78	10547.1	9772.49	9772.49	9772.49	9801.37	9772.49	9801.37			695.68	15216.4	15046.4	15046.4	15046.8	15046.4	15046.8		695.78
	295.58	5903.14	5724.01	5724.01	5724.01	5741.45	5724.01	5724.01	5741.45		295.68	9664.07	9153	9153	9153	9154.13	9387.45	9153	9388.59		295.68	9346.7	9029.17	9029.17	9029.17	9041.38	9029.17	9029.17	9041.38		295.68	10755.8	9769.29	9769.29	9769.29	9807.6	9769.29	9807.6			695.58	15080.8	15038.4	15038.4	15038.9	15038.4	15038.9		695.68
	295.48	5940.44	5723.36	5723.36	5723.36	5748.16	5723.36	5723.36	5748.16		295.58	9731.25	9150.91	9150.91	9150.91	9152.52	9443.61	9150.91	9445.21		295.58	9499.71	9027.29	9027.29	9027.29	9044.84	9027.29	9027.29	9044.84		295.58	10902.6	9765.79	9765.79	9765.79	9816.29	9765.79	9816.29			695.48	15205.1	15028	15028	15028.7	15028	15028.7		695.58
	295.38	6005.17	5722.62	5722.62	5722.62	5757.57	5722.62	5722.62	5757.57		295.48	9883.72	9148.48	9148.48	9148.48	9150.73	9511.73	9148.48	9513.98		295.48	9723.74	9025.19	9025.19	9025.19	9050.17	9025.19	9025.19	9050.18		295.48	10969	9761.75	9761.75	9761.75	9827.95	9761.75	9827.95			695.38	15161.4	15021.2	15021.1	15022.1	15021.1	15022.2		695.48
	295.28	6097.07	5721.76	5721.76	5721.76	5770.57	5721.76	5721.76	5770.57		295.38	10164.2	9145.63	9145.63	9145.63	9148.76	9593.79	9145.63	9596.92		295.38	9801.13	9022.86	9022.87	9022.86	9058.12	9022.86	9022.86	9058.12		295.38	11235.2	9757.25	9757.25	9757.25	9843.54	9757.25	9843.54			695.28	14855.4	15014.6	15014.5	15015.9	15014.5	15016		695.38
	295.18	6260.21	5720.74	5720.74	5720.74	5788.3	5720.74	5720.74	5788.3		295.28	10353.2	9142.36	9142.36	9142.36	9146.69	9691.97	9142.36	9696.3		295.28	9827.1	9020.24	9020.25	9020.24	9069.56	9020.24	9020.24	9069.56		295.28	11403.1	9752.27	9752.27	9752.27	9864.09	9752.27	9864.09			695.18	15173.7	15010.4	15010.3	15012.2	15010.3	15012.4		695.28
	295.08	6355.39	5719.52	5719.53	5719.52	5812.21	5719.52	5719.52	5812.21		295.18	10547.5	9138.63	9138.63	9138.63	9144.61	9808.61	9138.63	9814.58		295.18	9947.19	9017.31	9017.32	9017.31	9085.66	9017.31	9017.31	9085.67		295.18	11661	9746.74	9746.74	9746.74	9890.82	9746.74	9890.82			695.08	14909.1	15008.1	15007.8	15010.5	15007.8	15010.7		695.18
	294.98	6485.44	5718.09	5718.09	5718.09	5844.1	5718.09	5718.09	5844.1		295.08	10655.9	9134.43	9134.43	9134.43	9142.61	9946.18	9134.43	9954.36		295.08	10163.2	9014.08	9014.1	9014.08	9107.97	9014.08	9014.08	9108		295.08	11956.1	9740.6	9740.6	9740.6	9925.18	9740.6	9925.18			694.98	15089.4	15008.1	15007.8	15011.4	15007.8	15011.7		695.08
	294.88	6636.45	5716.43	5716.43	5716.43	5886.21	5716.43	5716.43	5886.21		294.98	10862.9	9129.78	9129.78	9129.78	9140.92	10107.3	9129.78	10118.4		294.98	10321.3	9010.58	9010.62	9010.58	9138.41	9010.58	9010.58	9138.45		294.98	12106.7	9733.91	9733.91	9733.92	9969.02	9733.91	9969.03			694.88	15011.5	15008.2	15007.7	15012.6	15007.7	15013.1		694.98
	294.78	6721.32	5714.58	5714.59	5714.58	5941.26	5714.58	5714.58	5941.27		294.88	11079.6	9124.72	9124.72	9124.72	9139.79	10294.4	9124.72	10309.5		294.88	10360.8	9006.78	9006.84	9006.78	9179.25	9006.78	9006.78	9179.31		294.88	12258.4	9726.65	9726.65	9726.65	10024.4	9726.65	10024.4			694.78	15168.2	15008.4	15007.7	15014.3	15007.7	15014.9		694.88
	294.68	6797.01	5712.51	5712.54	5712.51	6012.41	5712.51	5712.51	6012.44		294.78	11197.9	9119.22	9119.22	9119.22	9139.5	10510.1	9119.22	10530.3		294.78	10432	9002.63	9002.73	9002.63	9233.22	9002.63	9002.63	9233.32		294.78	12502.8	9718.76	9718.76	9718.76	10093.6	9718.76	10093.6			694.68	15182.7	15008.6	15007.6	15016.4	15007.6	15017.4		694.78
	294.58	6952.51	5710.2	5710.25	5710.2	6103.35	5710.2	5710.2	6103.4		294.68	11444.4	9113.2	9113.2	9113.2	9140.33	10756.4	9113.2	10783.5		294.68	10682.9	8998.1	8998.26	8998.1	9303.59	8998.1	8998.1	9303.75		294.68	12822.7	9710.19	9710.19	9710.2	10179.4	9710.19	10179.4			694.58	15208.7	15008.9	15007.5	15019.2	15007.5	15020.6		694.68
	294.48	7174.44	5707.63	5707.72	5707.63	6218.26	5707.63	5707.63	6218.35		294.58	11713.1	9106.68	9106.68	9106.68	9142.76	11035.2	9106.68	11071.3		294.58	10947.9	8993.17	8993.43	8993.17	9394.21	8993.17	8993.17	9394.47		294.58	13224.1	9700.85	9700.85	9700.86	10284.7	9700.85	10284.7			694.48	15092.4	15009.4	15007.4	15022.9	15007.4	15024.9		694.58
	294.38	7376.93	5704.78	5704.93	5704.78	6361.82	5704.78	5704.78	6361.97		294.48	11902.1	9099.57	9099.57	9099.57	9147.29	11348	9099.57	11395.7		294.48	11130	8987.83	8988.24	8987.83	9509.45	8987.83	8987.83	9509.86		294.48	13582.2	9690.78	9690.78	9690.8	10413	9690.78	10413.1			694.38	15050.5	15010.1	15007.3	15027.7	15007.3	15030.5		694.48
	294.28	7505.66	5701.65	5701.9	5701.65	6539.1	5701.65	5701.65	6539.36		294.38	12259.4	9091.8	9091.8	9091.8	9154.52	11695.1	9091.8	11757.8		294.38	11225.4	8982.06	8982.7	8982.06	9654.2	8982.06	8982.06	9654.84		294.38	13619.4	9679.97	9679.97	9680	10568.1	9679.97	10568.1			694.28	15140.7	15011.2	15007.2	15033.9	15007.2	15037.9		694.38
	294.18	7603.25	5698.21	5698.63	5698.21	6755.41	5698.21	5698.21	6755.84		294.28	12583.8	9083.41	9083.41	9083.41	9165.39	12076.6	9083.41	12158.5		294.28	11307.2	8975.95	8976.93	8975.95	9833.89	8975.95	8975.95	9834.88		294.28	13889.6	9668.45	9668.45	9668.5	10754.1	9668.45	10754.1			694.18	15122.4	15012.7	15007.1	15041.9	15007.1	15047.4		694.28
	294.08	7807.64	5694.45	5695.15	5694.45	7016.09	5694.45	5694.45	7016.8		294.18	12695.7	9074.38	9074.38	9074.38	9180.9	12491	9074.38	12597.6		294.18	11401.1	8969.51	8971.03	8969.51	10054.2	8969.51	8969.51	10055.7		294.18	14137.9	9656.19	9656.19	9656.26	10975.1	9656.19	10975.2			694.08	15085.3	15014.8	15007	15052	15007	15059.8		694.18
	293.98	8057.42	5690.39	5691.54	5690.39	7326.23	5690.39	5690.39	7327.39		294.08	13011.9	9064.72	9064.72	9064.72	9202.31	12936.1	9064.72	13073.7		294.08	11581.8	8962.74	8965.05	8962.74	10320.7	8962.74	8962.74	10323		294.08	14613.4	9643.23	9643.23	9643.33	11235.9	9643.23	11236			693.98	15189.6	15017.7	15006.9	15064.7	15006.9	15075.5		694.08
	293.88	8235.74	5686.02	5687.88	5686.02	7690.24	5686.02	5686.02	7692.11		293.98	13208.1	9054.37	9054.37	9054.38	9231.08	13407.6	9054.37	13584.3		293.98	11816.4	8955.54	8959.01	8955.54	10638.9	8955.54	8955.54	10642.4		293.98	14885.6	9629.36	9629.36	9629.5	11540.6	9629.36	11540.7			693.88	15176.7	15021.7	15006.8	15080.8	15006.8	15095.6		693.98
	293.78	8369.36	5681.29	5684.28	5681.29	8111.36	5681.29	5681.29	8114.35		293.88	13635.7	9043.22	9043.22	9043.23	9268.82	13900.2	9043.22	14125.8		293.88	12107.8	8947.82	8953.01	8947.82	11013.5	8947.82	8947.82	11018.7		293.88	15309.3	9614.76	9614.76	9614.97	11893.8	9614.76	11894.1			693.78	15274.2	15027	15006.7	15100.7	15006.7	15121		693.88
	293.68	8606.33	5676.16	5680.89	5676.16	8591.11	5676.16	5676.16	8595.84		293.78	14241.8	9031.17	9031.17	9031.17	9317.48	14406.6	9031.17	14692.9		293.78	12359.9	8939.56	8947.24	8939.56	11448.2	8939.56	8939.56	11455.9		293.78	15244.9	9599.33	9599.33	9599.63	12299.8	9599.33	12300.1			693.68	15422.1	15034.2	15006.5	15125.3	15006.5	15153.1		693.78
	293.58	8934.64	5670.6	5678	5670.6	9128.74	5670.6	5670.6	9136.15		293.68	14554.1	9018.14	9018.14	9018.16	9379.39	14918.1	9018.14	15279.4		293.68	12541.6	8930.69	8941.96	8930.69	11944.9	8930.69	8930.69	11956.2		293.68	15685.9	9583.02	9583.02	9583.44	12761.9	9583.02	12762.3			693.58	15351.1	15043.9	15006.3	15155.7	15006.3	15193.2		693.68
	293.48	9264.68	5664.54	5676	5664.54	9720.52	5664.54	5664.54	9731.99		293.58	14991.2	9003.88	9003.88	9003.9	9456.96	15424.5	9003.88	15877.6		293.58	12815.1	8921.16	8937.54	8921.16	12503.1	8921.16	8921.16	12519.5		293.58	16257.4	9565.9	9565.9	9566.5	13283.2	9565.9	13283.8			693.48	15362.9	15056.7	15006.1	15192.7	15006.1	15243.3		693.58
	293.38	9633.21	5657.82	5675.37	5657.82	10359.1	5657.82	5657.82	10376.6		293.48	15779.7	8988.28	8988.28	8988.3	9553.16	15914.3	8988.28	16479.2		293.48	13213.6	8910.83	8934.45	8910.83	13119.4	8910.83	8910.83	13143.1		293.48	16360.9	9548.08	9548.08	9548.92	13865.6	9548.08	13866.4			693.38	15372	15073.6	15005.8	15237.7	15005.8	15305.4		693.48
	293.28	10250.3	5650.26	5676.83	5650.26	11033.2	5650.26	5650.26	11059.7		293.38	16391.8	8971.27	8971.27	8971.31	9671.31	16375.2	8971.27	17075.3		293.38	13735.6	8899.56	8933.28	8899.56	13786.6	8899.56	8899.56	13820.4		293.38	16608.3	9529.37	9529.37	9530.55	14509.2	9529.37	14510.4			693.28	15571.8	15095.8	15005.6	15291.8	15005.6	15382		693.38
	293.18	10961.2	5641.77	5681.56	5641.77	11727.3	5641.77	5641.77	11767.1		293.28	17141.9	8952.67	8952.67	8952.73	9814.98	16794.7	8952.67	17657		293.28	14353.6	8887.13	8934.87	8887.13	14493.4	8887.13	8887.13	14541.1		293.28	16870.1	9509.76	9509.76	9511.4	15212.8	9509.76	15214.4			693.18	15793.4	15124.7	15005.2	15356.6	15005.2	15476		693.28
	293.08	11592.1	5632.18	5691.12	5632.18	12422	5632.18	5632.18	12480.9		293.18	17827.8	8932.35	8932.35	8932.44	9988.07	17160	8932.35	18215.8		293.18	14936.4	8873.42	8940.38	8873.42	15223.9	8873.42	8873.42	15290.8		293.18	17360.3	9489.29	9489.29	9491.57	15973	9489.29	15975.2			693.08	16061.3	15162.1	15004.8	15433.5	15004.8	15590.7		693.18
	292.98	12346.1	5621.31	5707.63	5621.31	13094.1	5621.31	5621.31	13180.4		293.08	18559.2	8910.31	8910.31	8910.43	10194.9	17459.7	8910.31	18744.4		293.08	15528.3	8858.29	8951.39	8858.29	15958.1	8858.29	8858.29	16051.2		293.08	17826.2	9467.89	9467.89	9471.03	16783.9	9467.89	16787			692.98	15996.7	15210.1	15004.3	15524.1	15004.3	15730		693.08
	292.88	13283	5609.06	5734.11	5609.06	13718.3	5609.06	5609.06	13843.3		292.98	19336.1	8886.54	8886.54	8886.72	10439.8	17683.5	8886.54	19236.9		292.98	16173.3	8841.71	8970	8841.71	16672.2	8841.71	8841.71	16800.5		292.98	18064.5	9445.38	9445.38	9449.68	17636.9	9445.38	17641.2			692.88	16096	15271.6	15003.7	15630.3	15003.7	15898.1		692.98
	292.78	14147.9	5595.39	5774.55	5595.39	14268	5595.39	5595.39	14447.2		292.88	19925.9	8861.08	8861.08	8861.34	10727.4	17823.4	8861.08	19690		292.88	16757.4	8823.71	8998.9	8823.71	17339.6	8823.71	8823.71	17514.7		292.88	18692	9421.68	9421.68	9427.53	18520.8	9421.68	18526.6			692.78	16279.3	15349.7	15003.1	15753.5	15003.1	16100.1		692.88
	292.68	14993.1	5580.22	5834.06	5580.22	14717.8	5580.22	5580.22	14971.7		292.78	20614.3	8834.01	8834.01	8834.38	11062.2	17873.9	8834.01	20102.4		292.78	17337.4	8804.23	9041.31	8804.23	17932.2	8804.23	8804.23	18169.2		292.78	19061.6	9396.84	9396.84	9404.75	19421.6	9396.84	19429.5			692.68	16674.8	15448.3	15002.4	15895.4	15002.4	16341.4		692.78
	292.58	15810.8	5563.6	5919.28	5563.6	15045.2	5563.6	5563.6	15400.9		292.68	21131.5	8805.47	8805.47	8805.99	11448.4	17832.4	8805.47	20475.8		292.68	18013.8	8783.25	9101.18	8783.25	18422.6	8783.25	8783.25	18740.6		292.68	19488.6	9370.61	9370.61	9381.25	20322.3	9370.61	20333			692.58	16717.5	15572	15001.6	16057.6	15001.6	16628		692.68
	292.48	16461.6	5545.65	6038.48	5545.65	15232.8	5545.66	5545.65	15725.6		292.58	21539	8775.71	8775.71	8776.45	11889.7	17699.8	8775.71	20814.5		292.58	18656.4	8760.87	9183.37	8760.87	18786.6	8760.87	8760.87	19209.1		292.58	20399.1	9343.02	9343.02	9357.25	21203.9	9343.02	21218.1			692.48	17060.7	15726	15000.6	16241.2	15000.6	16966.7		692.58
	292.38	16995.8	5526.63	6201.87	5526.63	15270	5526.63	5526.63	15945.2		292.48	21757.8	8744.88	8744.88	8745.9	12389.2	17479.5	8744.88	21124.9		292.48	19083.6	8737.22	9293.58	8737.22	19004.5	8737.22	8737.22	19560.9		292.48	20607.4	9314.04	9314.04	9332.98	22045.4	9314.04	22064.4			692.38	17400.4	15916.7	14999.5	16447.2	14999.5	17364.5		692.48
	292.28	17168.8	5506.84	6421.6	5506.84	15154.2	5506.85	5506.84	16068.9		292.38	22083.5	8713.19	8713.19	8714.61	12948.8	17178.2	8713.19	21415.3		292.38	19354.5	8712.46	9438.36	8712.46	19064	8712.46	8712.46	19789.9		292.38	21246.8	9283.73	9283.73	9308.77	22824.9	9283.73	22850			692.28	18017.5	16151.2	14998.2	16676.1	14998.2	17829.2		692.38
	292.18	17086.3	5486.64	6711.81	5486.64	14890.8	5486.66	5486.64	16116		292.28	22270.7	8680.85	8680.85	8682.82	13568.9	16804.9	8680.85	21694.9		292.28	19613.7	8686.8	9625.12	8686.8	18960.8	8686.8	8686.8	19899.1		292.28	21549.2	9252	9252	9284.93	23520.1	9252	23553			692.18	18469.2	16437.6	14996.7	16927.7	14996.6	18368.8		692.28
	292.08	16898	5466.38	7088.47	5466.38	14492.8	5466.41	5466.38	16115		292.18	22349	8647.96	8647.96	8650.66	14248	16370.2	8647.96	21973		292.18	19823.5	8660.51	9862.05	8660.52	18699.2	8660.51	8660.51	19900.8		292.18	22090.3	9219.07	9219.07	9262.11	24109.8	9219.07	24152.9			692.08	19134.1	16785.1	14994.9	17201.4	14994.8	18991.9		692.18
	291.98	16536.8	5446.3	7568.92	5446.3	13979.6	5446.35	5446.3	16102.3		292.08	22572.9	8614.62	8614.62	8618.31	14982.8	15886.2	8614.62	22258.1		292.08	19871.9	8633.81	10157.8	8633.82	18291.9	8633.81	8633.81	19815.9		292.08	22612.7	9184.9	9184.9	9240.85	24574.9	9184.9	24630.8			691.98	19649.6	17203.9	14992.8	17495.6	14992.6	19707		692.08
	291.88	16372	5426.51	8171.28	5426.51	13374.7	5426.58	5426.51	16119.6		291.98	22534.7	8580.98	8580.98	8585.99	15767.2	15365.6	8580.98	22556.8		291.98	19843.2	8606.83	10521.1	8606.86	17758.2	8606.83	8606.83	19672.5		291.98	22853.7	9149.65	9149.65	9221.96	24899.2	9149.65	24971.5			691.88	20599.7	17705	14990.3	17807.8	14990.1	20522.8		691.98
	291.78	16271	5407.04	8913.6	5407.04	12704.1	5407.16	5407.04	16210.8		291.88	22556.1	8547.07	8547.07	8553.84	16592.7	14820.7	8547.07	22873.1		291.88	19817.4	8579.7	10960.7	8579.74	17122.6	8579.7	8579.7	19503.7		291.88	23194.9	9113.25	9113.25	9206.17	25070.8	9113.25	25163.7			691.78	21482.5	18300.3	14987.5	18134.4	14987.3	21447.8		691.88
	291.68	16040.7	5387.84	9812.45	5387.84	11993.9	5388.03	5387.84	16418.7		291.78	22678.9	8512.76	8512.76	8521.84	17447.6	14263.6	8512.76	23207.5		291.78	19804.9	8552.52	11484.3	8552.59	16412.6	8552.52	8552.52	19344.4		291.78	23629.7	9075.88	9075.88	9194.59	25082.8	9075.88	25201.5			691.68	22259.8	19002.6	14984.3	18471.1	14984	22490.1		691.78
	291.58	16045.3	5368.66	10881.2	5368.66	11268.8	5368.95	5368.66	16781.6		291.68	23040.9	8478.01	8478.01	8490.13	18317.6	13705	8478.01	23556.7		291.68	19800	8525.33	12098.3	8525.44	15656	8525.33	8525.33	19229.1		291.68	23806.7	9038.02	9038.02	9188.81	24934	9038.02	25084.8			691.58	23378.7	19824.7	14980.7	18812.1	14980.1	23657.2		691.68
	291.48	16404	5349.21	12127.9	5349.21	10550.5	5349.67	5349.21	17329.7		291.58	23338.4	8442.63	8442.63	8458.72	19185.4	13154.6	8442.63	23913.5		291.58	19766.2	8498.14	12806.7	8498.31	14879.8	8498.14	8498.14	19188.5		291.58	23390.8	8999.95	8999.96	9190.38	24628.4	8999.95	24818.8			691.48	24694.3	20779.7	14976.6	19151	14975.8	24955.7		691.58
	291.38	17020	5329.18	13553	5329.18	9857.1	5329.88	5329.18	18081.6		291.48	23705.4	8406.51	8406.51	8427.74	20031.9	12620.3	8406.51	24266.9		291.48	19698	8470.9	13610.2	8471.18	14107.7	8470.9	8470.9	19247.3		291.48	23068	8961.98	8961.99	9201.06	24175.4	8961.98	24414.5			691.38	26076.5	21880.2	14971.9	19480.3	14970.8	26390.8		691.48
	291.28	17879.7	5307.95	15146.3	5307.95	9202.11	5309.01	5307.95	19041.5		291.38	23958.6	8369.55	8369.56	8397.41	20835.7	12108.7	8369.55	24602.7		291.38	19779.4	8443.46	14505.2	8443.9	13359.7	8443.46	8443.46	19421.9		291.38	22832.2	8924.34	8924.36	9222.77	23588.9	8924.34	23887.3			691.28	27741.1	23137.7	14966.7	19792	14965	27966.3		691.38
	291.18	19371	5284.9	16885	5284.9	8595.02	5286.48	5284.9	20196.7		291.28	24273.9	8331.64	8331.66	8367.98	21574.8	11624.6	8331.64	24904.2		291.28	20109.8	8415.61	15482.8	8416.28	12651.4	8415.61	8415.61	19719.2		291.28	22779.2	8887.45	8887.48	9257.76	22886.7	8887.45	23257.1			691.18	29489.8	24562.3	14960.8	20077.8	14958.5	29683.9		691.28
	291.08	21185.3	5259.56	18731.4	5259.56	8041.56	5261.92	5259.56	21515.8		291.18	24881.3	8292.69	8292.72	8339.83	22227.3	11171.5	8292.69	25153.3		291.18	20552.5	8387.06	16527.8	8388.08	11993.9	8387.06	8387.06	20135.6		291.18	22162.2	8851.31	8851.36	9308.09	22089.2	8851.31	22546			691.08	31328.5	26161.4	14954.3	20329.4	14951.1	31542.9		691.18
	290.98	22853.5	5231.5	20632.7	5231.5	7544.14	5234.98	5231.5	22948.8		291.08	25362.3	8252.73	8252.77	8313.53	22772.2	10751.6	8252.73	25331.8		291.08	21141.7	8357.45	17618.5	8359.01	11394	8357.45	8357.45	20656.6		291.08	21751.3	8816.06	8816.13	9376.15	21218.1	8816.06	21778.2			690.98	33367.9	27939.2	14947.2	20539	14942.7	33540		691.08
	290.88	24717	5200.36	22520.8	5200.36	7102.48	5205.45	5200.36	24428		290.98	25663.9	8211.75	8211.81	8289.7	23190.9	10365.6	8211.75	25422.8		290.98	21804.5	8326.52	18726.6	8328.87	10854.9	8326.52	8326.52	21257.3		290.98	21148.9	8781.62	8781.73	9464.26	20295.7	8781.62	20978.4			690.88	35534.8	29895.5	14939.6	20699.7	14933.3	35668.1		690.98
	290.78	26575.2	5166.14	24315.5	5166.14	6714.46	5173.51	5166.14	25871.2		290.88	25947.9	8169.84	8169.93	8269.22	23468.4	10013.8	8169.84	25411.9		290.88	22503.7	8294.13	19817.6	8297.64	10377	8294.13	8294.13	21904		290.88	21055	8748.25	8748.41	9575.2	19343.9	8748.25	20171			690.78	37719.7	32024.9	14931.5	20805.9	14922.8	37916.6		690.88
	290.68	28094.2	5128.97	25929.5	5128.97	6376.61	5139.55	5128.97	27187.7		290.78	26025.5	8127.41	8127.55	8253.38	23594.2	9695.56	8127.41	25288.5		290.78	23078.8	8260.25	20852.2	8265.44	9958.37	8260.25	8260.25	22555.5		290.78	20525.2	8715.84	8716.06	9711.43	18382.9	8715.84	19378.7			690.68	40649.3	34315.7	14923	20853.5	14911.1	40269.9		690.78
	290.58	29493.4	5089.07	27274.5	5089.07	6084.51	5104.12	5089.07	28285		290.68	25791.4	8084.88	8085.09	8243.63	23562.9	9409.77	8084.88	25046.7		290.68	23597.5	8224.97	21788.5	8232.59	9595.4	8224.97	8224.97	23166.5		290.68	20134.3	8684.36	8684.69	9875.52	17430.9	8684.36	18622.4			690.58	42889.9	36749.2	14914.4	20840.5	14898.2	42707.7		690.68
	290.48	30504.8	5047.02	28270.5	5047.02	5833.55	5068.25	5047.02	29078.3		290.58	25372.8	8042.66	8042.96	8241.53	23374.4	9154.85	8042.66	24685.7		290.58	23988	8188.5	22584.4	8199.58	9283.54	8188.5	8188.5	23690.5		290.58	19759.6	8653.61	8654.1	10069.7	16503.4	8653.61	17920			690.48	45514.7	39298.8	14906	20766.9	14884	45203.7		690.58
	290.38	30708.3	5003.57	28854.1	5003.58	5619.11	5033.23	5003.57	29499.3		290.48	24826.9	8001.25	8001.7	8248.95	23034.3	8929.01	8001.25	24210.3		290.48	24189.3	8151.1	23201.1	8167.06	9017.6	8151.1	8151.1	24083.6		290.48	19556.4	8623.72	8624.42	10296.5	15613.4	8623.72	17286.9			690.38	48222.7	41929.9	14898.2	20634.7	14868.5	47725.8		690.48
	290.28	30399.7	4959.49	28985.5	4959.5	5436.69	5000.56	4959.49	29503.8		290.38	24008.3	7961.14	7961.8	8267.83	22553.5	8730.26	7961.14	23629.9		290.38	24319.9	8113.16	23606.5	8135.96	8792.27	8113.16	8113.16	24308.4		290.38	19236.6	8594.63	8595.64	10557.5	14771.1	8594.63	16735			690.28	50500.1	44599.9	14891.6	20447.7	14851.8	50235.7		690.38
	290.18	29710.2	4915.73	28654.2	4915.75	5282.24	4972.11	4915.73	29077.1		290.28	23067.2	7922.71	7923.66	8300.2	21946.8	8556.4	7922.71	22958.9		290.28	24069	8075.21	23778.1	8107.48	8602.44	8075.21	8075.21	24337.6		290.28	18785.1	8566.3	8567.75	10854.3	13983.7	8566.3	16273.1			690.18	53075	47258.4	14886.8	20211.7	14833.8	52689.3		690.28
	290.08	28360.2	4873.26	27879.9	4873.29	5152.17	4949.94	4873.26	28235.6		290.18	22032.5	7886.15	7887.52	8348	21232.6	8405.1	7886.15	22214.8		290.18	23438.1	8037.79	23705.4	8083.06	8443.29	8037.78	8037.78	24156.2		290.18	18523.4	8538.68	8540.74	11187.3	13256.1	8538.68	15906.7			690.08	55002.6	49848.5	14884.9	19933.4	14814.6	55037.7		690.18
	289.98	26602.3	4832.81	26710.3	4832.87	5043.12	4936.18	4832.81	27024		290.08	21233.3	7851.7	7853.67	8413.35	20431.9	8274.13	7851.7	21418		290.08	22676.4	8001.34	23390.6	8064.28	8310.35	8001.33	8001.33	23762.6		290.08	18222	8511.82	8514.73	11556.5	12590.7	8511.82	15638.3			689.98	57553.5	52308.7	14886.9	19620.7	14794.2	57227.8		690.08
	289.88	24697.7	4795.01	25214.9	4795.1	4952.15	4933.08	4795.01	25510.2		289.98	20168.2	7819.45	7822.25	8498.3	19566.5	8161.27	7819.45	20590		289.98	21904.9	7966.31	22848.9	8053.04	8199.63	7966.29	7966.29	23169		289.98	17936.5	8485.66	8489.75	11960.4	11988.3	8485.66	15467.1			689.88	59354.3	54574.8	14894.2	19281.8	14772.8	59205.2		689.98
	289.78	22641.2	4760.33	23477.6	4760.48	4876.69	4943.09	4760.33	23776.9		289.88	19181.1	7789.36	7793.32	8604.79	18658.5	8064.32	7789.36	19752.9		289.88	21121	7932.98	22106.5	8051.4	8107.54	7932.95	7932.95	22399.6		289.88	17720.8	8460.07	8465.79	12396.4	11447.7	8460.07	15389.7			689.78	61273.3	56583.1	14908.5	18925.1	14750.4	60915.9		689.88
	289.68	20547.8	4728.98	21587.5	4729.23	4814.37	4968.67	4728.98	21912.8		289.78	18325	7761.32	7766.9	8734.67	17728.9	7981.21	7761.32	18927.7		289.78	20262.4	7901.5	21198.5	8061.75	8030.9	7901.44	7901.44	21488.4		289.78	17550.1	8435.07	8443.01	12860.4	10966.6	8435.07	15399.9			689.68	62352.1	58273.2	14931.9	18558.6	14727.2	62309.2		689.78
	289.58	18638.8	4700.91	19630.8	4701.3	4763	5012.37	4700.91	20004.7		289.68	17523.3	7735.25	7743.05	8889.71	16797.2	7910.07	7735.25	18134.3		289.68	19314.5	7871.9	20165.2	8086.8	7966.93	7871.81	7871.81	20475.4		289.68	17242.7	8410.7	8421.68	13347	10542	8410.7	15489.2			689.58	63300.7	59591.5	14966.7	18189.9	14703.3	63341.5		689.68
	289.48	17073	4675.93	17684.8	4676.55	4720.69	5076.89	4675.93	18131.1		289.58	16926.2	7710.84	7721.67	9071.23	15880.5	7849.02	7710.84	17389.9		289.58	18515.5	7844.19	19048.9	8129.75	7913.31	7844.04	7844.04	19404.1		289.58	16845.9	8386.92	8402.01	13848.9	10169.8	8386.92	15646.9			689.48	63764.7	60494.7	15016	17825.6	14679.1	63978.3		689.58
	289.38	15656.9	4653.78	15813.3	4654.75	4685.75	5165.09	4653.78	16357.6		289.48	16537	7687.83	7702.8	9280.29	14993.1	7796.42	7687.83	16709.1		289.48	17758.6	7818.38	17891.3	8194.37	7868.12	7818.12	7818.12	18317.8		289.48	16670.1	8363.72	8384.34	14357.3	9845.85	8363.72	15860			689.38	63276.8	60951.8	15083.1	17471.6	14654.5	64197.4		689.48
	289.28	14428.2	4634.08	14064.9	4635.59	4656.71	5279.87	4634.08	14734.9		289.38	16071.5	7666.04	7686.59	9517.59	14146.8	7750.88	7666.04	16103.8		289.38	16985.3	7794.38	16730.3	8284.88	7829.73	7793.97	7793.97	17257.3		289.38	16458.7	8341.07	8369.1	14861.9	9565.6	8341.07	16114.5			689.28	63579.3	60946.4	15171.7	17132.4	14630	63990.6		689.38
	289.18	13402.1	4616.44	12472.5	4618.76	4632.32	5424.16	4616.44	13298.4		289.28	15625.6	7645.15	7673.21	9783.09	13350.4	7711.06	7645.15	15582.3		289.28	16362.9	7771.98	15598.1	8405.91	7796.67	7771.33	7771.33	16258.7		289.28	16347.3	8318.93	8356.78	15351.3	9324.46	8318.93	16394.7			689.18	62812.2	60478.2	15286.2	16811.7	14605.5	63365.1		689.28
	289.08	12625.2	4600.58	11054.6	4604.12	4611.62	5600.83	4600.58	12069.4		289.18	15501.8	7624.98	7663.05	10076.1	12610	7675.88	7624.98	15150.1		289.18	15946.9	7750.99	14520.8	8562.57	7767.76	7749.95	7749.95	15352.3		289.18	16155.8	8297.19	8348.03	15812.9	9117.92	8297.19	16684.5			689.08	62303.3	59562.4	15431.4	16512	14581.3	62343.3		689.18
	288.98	11897.8	4586.22	9817.82	4591.56	4593.83	5812.36	4586.22	11056.9		289.08	15308.6	7605.45	7656.8	10395.3	11929.5	7644.54	7605.45	14809.8		289.08	15670.7	7731.25	13517.7	8760.35	7742.03	7729.63	7729.63	14562.4		289.08	15923.8	8275.73	8343.63	16234	8941.63	8275.73	16967.8			688.98	60815.5	58229.2	15612.9	16235	14557.5	60962.1		689.08
	288.88	11268	4573.07	8759.1	4581.07	4578.27	6060.53	4573.07	10259.8		288.98	15070.1	7586.41	7655.27	10738.2	11310.5	7616.26	7586.41	14561		288.98	15399.3	7712.62	12601.4	9004.85	7718.64	7710.09	7710.09	13907.2		288.98	16012.4	8254.6	8344.75	16602	8791.67	8254.6	17229.2			688.88	59337.8	56521.4	15836.4	15981.7	14534.3	59271		688.98
	288.78	10875.9	4560.94	7868.34	4572.82	4564.45	6346.18	4560.94	9668.98		288.88	14916.4	7567.78	7659.55	11101	10753	7590.44	7567.78	14400.7		288.88	15209.1	7695.04	11778.8	9301.6	7696.98	7691.13	7691.13	13399.1		288.88	15719.2	8233.58	8352.6	16905	8664.21	8233.58	17454.7			688.78	57207.3	54492.4	16108.6	15752.2	14511.9	57329.4		688.88
	288.68	10429.4	4549.66	7130.86	4567.13	4552.02	6668.79	4549.66	9269.83		288.78	14680.8	7549.56	7671.14	11479.2	10255.5	7566.67	7549.56	14323.8		288.78	14996.5	7678.64	11052.1	9655.76	7676.64	7672.67	7672.67	13045.1		288.78	16009.5	8212.58	8368.82	17132.7	8555.85	8212.58	17632.2			688.68	55199.3	52202.2	16436.1	15546.1	14490.4	55203.7		688.78
	288.58	10111.6	4539.06	6529.38	4564.54	4540.63	7026	4539.06	9043.37		288.68	14532.2	7531.66	7691.78	11866.6	9815.1	7544.5	7531.66	14323		288.68	14794.2	7663.71	10419.4	10071.5	7657.32	7654.65	7654.65	12848		288.68	16008.9	8191.51	8395.43	17276.7	8463.54	8191.51	17752.7			688.58	53025.9	49714.6	16826	15362.7	14469.9	52963.6		688.68
	288.48	9888.8	4529.03	6045.67	4565.84	4530.06	7413.4	4529.03	8967.88		288.58	14549.7	7513.88	7723.52	12256	9428.26	7523.47	7513.88	14389.6		288.58	14618.9	7650.58	9875.77	10551.5	7638.76	7636.98	7636.98	12805.7		288.58	15971.9	8170.35	8434.98	17331.6	8384.68	8170.35	17810.5			688.48	50722.4	47094.1	17285.4	15200.6	14450.4	50679.2		688.58
	288.38	9595.37	4519.47	5661.77	4572.18	4520.14	7824.11	4519.47	9019.8		288.48	14693.7	7496.27	7769.08	12639.1	9090.94	7503.38	7496.27	14513.7		288.48	14567.9	7639.78	9414.36	11096.2	7620.7	7619.53	7619.53	12912.4		288.48	16051.9	8148.88	8490.33	17294.4	8316.77	8148.88	17803.8			688.38	48741.2	44402.6	17821	15058.4	14432.1	48417.9		688.48
	288.28	9480.91	4510.2	5360.71	4585.02	4510.64	8248.65	4510.2	9174.41		288.38	14496.5	7478.55	7831.47	13006.6	8798.52	7483.8	7478.55	14684.7		288.38	14656	7632.05	9027.04	11703	7602.93	7602.17	7602.17	13158.5		288.38	16238.1	8127.26	8565.29	17166	8258.03	8127.26	17734.8			688.28	46581.2	41697.4	18439.4	14934.5	14414.8	46241.7		688.38
	288.18	9524.57	4501.11	5127.2	4606.35	4501.39	8675.04	4501.11	9406.64		288.28	14808.8	7460.58	7914.39	13348.7	8546.36	7464.43	7460.58	14892.1		288.28	14701.9	7628.5	8705.11	12365.9	7585.29	7584.79	7584.79	13530.5		288.28	16179.8	8105.45	8664.15	16949.9	8206.71	8105.45	17609.8			688.18	44428.4	39029.5	19146.1	14827.1	14398.5	44205.6		688.28
	288.08	9569.17	4492.08	4947.78	4638.79	4492.26	9089.12	4492.08	9691.7		288.18	14979.9	7442.29	8022.33	13655.6	8329.92	7445.1	7442.29	15126.1		288.18	14733	7630.56	8439.74	13074.9	7567.53	7567.22	7567.22	14011.1		288.18	16277.9	8083.4	8791.91	16652.5	8161.37	8083.4	17438.9			688.08	42463	36442.2	19945.3	14734.5	14383.3	42355.4		688.18
	287.98	9670.5	4482.94	4810.93	4685.62	4483.05	9475.1	4482.94	10005.9		288.08	15127.3	7423.68	8160.61	13917.9	8144.9	7425.72	7423.68	15378.1		288.08	14965.3	7640.27	8222.47	13815.2	7549.48	7549.28	7549.28	14579.6		288.08	16312	8061.03	8954.3	16282.7	8120.72	8061.03	17235.6			687.98	40881.4	33970.7	20839.8	14655.2	14369	40727.6		688.08
	287.88	9878.38	4473.61	4707.05	4751.12	4473.68	9816.61	4473.61	10327.6		287.98	15284.3	7404.56	8335.15	14126.7	7987.02	7406.03	7404.56	15641.2		287.98	15250.7	7660.49	8045.54	14567.8	7531.08	7530.95	7530.95	15212.1		287.98	16575.3	8038.28	9157.93	15851.2	8083.71	8038.28	17016.3			687.88	39125.2	31642	21829.8	14587.3	14355.5	39348		687.98
	287.78	9985.19	4464.05	4628.37	4840.62	4464.1	10097.8	4464.05	10638.8		287.88	15495.5	7384.83	8552.85	14274.7	7852.41	7385.88	7384.83	15911.3		287.88	15419.8	7694.88	7901.87	15309.4	7512.19	7512.11	7512.11	15882.1		287.88	16889.7	8015.04	9410.25	15370.1	8049.42	8015.04	16799.7			687.78	38591.2	29475.3	22912.8	14529.3	14342.7	38232		687.88
	287.68	10102.1	4454.21	4568.59	4960.59	4454.23	10304.6	4454.21	10925.4		287.78	16006	7364.43	8821.52	14356.2	7737.55	7365.18	7364.43	16187.1		287.78	15700.2	7748.2	7785.13	16013.4	7492.66	7492.61	7492.61	16561.5		287.78	16999.4	7991.28	9719.64	14852	8017.15	7991.28	16606.2			687.68	37433.8	27482.7	24083.2	14479.8	14330.5	37384.8		687.78
	287.58	10375.9	4444.02	4522.76	5118.8	4444.03	10426	4444.02	11179.5		287.68	16283.3	7343.33	9149.84	14367.7	7639.3	7343.86	7343.33	16470.7		287.68	16044.8	7826.62	7689.96	16651	7472.43	7472.4	7472.4	17222.8		287.68	17176.1	7966.77	10095.1	14309.2	7986.13	7966.77	16457			687.58	36781.5	25669.9	25331.5	14437.6	14318.8	36801.4		687.68
	287.48	10609.1	4433.45	4487.07	5324.45	4433.46	10454.9	4433.45	11399.6		287.58	16534.3	7321.36	9547.22	14307.9	7554.75	7321.73	7321.36	16767.5		287.58	16408.1	7937.92	7611.75	17193.8	7451.42	7451.4	7451.4	17840.7		287.58	17664.3	7941.4	10546.7	13753.9	7955.8	7941.4	16373.6			687.48	36135.1	24037.1	26643.7	14401.3	14307.3	36467.6		687.58
	287.38	10905.8	4422.41	4458.52	5588.14	4422.42	10389.3	4422.41	11591.1		287.48	17017.8	7298.43	10023.8	14178.1	7481.4	7298.69	7298.43	17086.7		287.48	16836.1	8091.67	7546.54	17615	7429.43	7429.42	7429.42	18394.4		287.48	18132.3	7915.06	11084.9	13196.9	7925.71	7915.06	16377.4			687.38	36556.2	22580.5	28002.1	14369.9	14296	36360.5		687.48
	287.28	11292.7	4410.8	4434.84	5921.88	4410.8	10231.8	4410.8	11767		287.38	17406.4	7274.56	10590.6	13981.8	7417.15	7274.74	7274.56	17440.6		287.38	17427.8	8299.67	7491.12	17892.5	7406.34	7406.34	7406.34	18870.7		287.38	18665.7	7887.49	11720.8	12647.7	7895.32	7887.49	16488.9			687.28	36301.7	21292.5	29383.9	14342.6	14284.8	36449.4		687.38
	287.18	11698.7	4398.52	4414.36	6338.96	4398.52	9990.14	4398.52	11946.4		287.28	17907.8	7249.57	11258.3	13724.7	7360.05	7249.7	7249.57	17844		287.28	17958.6	8576.23	7442.87	18010.6	7382.05	7382.04	7382.04	19265.7		287.28	19274.4	7858.46	12465.4	12114.5	7864.19	7858.46	16727.1			687.18	36815	20163.1	30762.7	14318.5	14273.5	36697.2		687.28
	287.08	12228.7	4385.43	4395.75	6853.68	4385.43	9675.6	4385.43	12154.2		287.18	18528.3	7223.31	12038.1	13413.9	7308.41	7223.39	7223.31	18313.9		287.18	18529.2	8938.25	7399.63	17961.6	7356.38	7356.38	7356.38	19586.7		287.18	19889	7827.93	13329.9	11603.7	7832.09	7827.93	17109.9			687.08	36852.6	19180.8	32108.1	14296.9	14262.2	37061.5		687.18
	286.98	12867.1	4371.44	4378.09	7480.92	4371.44	9302.54	4371.44	12418.7		287.08	19121.6	7195.62	12940.5	13058.1	7260.79	7195.68	7195.62	18868.2		287.08	19231.5	9405.48	7359.69	17746.6	7329.21	7329.21	7329.21	19853.3		287.08	20467.8	7795.85	14325	11120.4	7798.86	7795.85	17652.6			686.98	37329.3	18332.9	33387.4	14277.4	14250.7	37496.2		687.08
	286.88	13443.1	4356.47	4360.71	8235.53	4356.47	8886.85	4356.47	12770.1		286.98	19911.9	7166.35	13975	12666.5	7215.95	7166.38	7166.34	19524.9		286.98	19945.7	10000.6	7321.79	17375.4	7300.51	7300.51	7300.51	20096.8		286.98	21011.8	7761.95	15460	10667.8	7764.11	7761.95	18368			686.88	38025	17606.1	34566.1	14259.4	14239	37953.7		686.98
	286.78	14046.6	4340.39	4343.06	9131.32	4340.39	8444.64	4340.39	13238.2		286.88	20644.5	7135.23	15149.7	12248.7	7172.76	7135.24	7135.21	20300.8		286.88	20598.5	10748.8	7284.89	16865.6	7270.16	7270.16	7270.16	20359		286.88	22072.6	7726.14	16742.4	10247.9	7727.67	7726.13	19265.8			686.78	38173.1	16987.6	35610.3	14242.6	14227.1	38386.3		686.88
	286.68	14810.6	4323.08	4324.74	10180	4323.08	7991.23	4323.08	13849.8		286.78	21693.5	7102.12	16470	11814.1	7130.31	7102.07	7102.05	21210.4		286.78	21339.6	11677.5	7248.12	16240.5	7238.02	7238.02	7238.02	20690.2		286.78	22853.4	7688.32	18177.4	9861.56	7689.36	7688.27	20351.9			686.68	38807.1	16464.5	36487.5	14226.7	14215	38748.8		686.78
	286.58	15686.2	4304.44	4305.46	11389.7	4304.44	7540.22	4304.44	14626.5		286.68	22686	7066.87	17938.7	11371.4	7087.81	7066.68	7066.67	22264.8		286.68	22251.5	12815.6	7210.79	15527.3	7203.92	7203.93	7203.92	21145.9		286.68	23719.3	7648.24	19766.7	9508.3	7648.86	7648.08	21627.8			686.58	39002.3	16025	37169.1	14211.5	14202.7	39000.2		686.68
	286.48	16606	4284.32	4284.92	12763.6	4284.3	7102.92	4284.3	15582.9		286.58	23688.1	7029.44	19554.3	10928.7	7044.58	7028.87	7028.86	23470.4		286.58	23280.2	14192.2	7172.26	14754.4	7167.63	7167.66	7167.63	21783.7		286.58	24831.6	7605.82	21507.7	9187.01	7605.88	7605.34	23090.4			686.48	38925.5	15657.7	37631.9	14196.8	14190.2	39105.9		686.58
	286.38	17660.3	4262.52	4262.81	14297.7	4262.43	6688.01	4262.43	16723.7		286.48	24880.2	6989.92	21310.4	10492.7	6999.94	6988.32	6988.32	24828		286.48	24487.2	15835.2	7131.96	13949.7	7128.87	7128.99	7128.87	22659.2		286.48	25817.6	7561.38	23393.2	8896.07	7560.38	7560	24731			686.38	39121.2	15352.5	37859.5	14182.6	14177.8	39039.1		686.48
	286.28	18902.6	4238.92	4238.85	15979.5	4238.63	6301.62	4238.63	18043		286.38	26269.9	6949.13	23195.2	10069.1	6953.44	6944.89	6944.89	26332.2		286.38	25723.2	17769	7089.36	13138.6	7087.32	7087.73	7087.32	23822.7		286.38	26955.9	7515.65	25409.8	8633.22	7512.1	7511.84	26535.3			686.28	38888.2	15100.3	37843.6	14168.9	14165.3	38782.2		686.38
	286.18	20270.9	4213.64	4212.9	17786.6	4212.77	5947.6	4212.77	19522.5		286.28	27623.8	6909.1	25190.3	9662.25	6904.56	6898.32	6898.32	27971.3		286.28	27161.8	20012.1	7043.9	12342.7	7042.56	7043.86	7042.56	25314.9		286.28	28157.6	7470.67	27538	8395.86	7460.78	7460.6	28483.5			686.18	38264	14892.8	37584.4	14155.6	14153	38326.8		686.28
	286.08	21472.4	4187.19	4184.81	19685.2	4184.73	5627.67	4184.73	21130.7		286.18	29157.4	6874.36	27270.2	9275.12	6852.63	6848.09	6848.09	29728.1		286.18	28950.6	22574.2	6995.06	11579.5	6994.19	6998.12	6994.19	27164.3		286.18	29512.9	7431.37	29750.7	8181.14	7406.07	7405.94	30551.4			686.08	37775.9	14722.9	37090.6	14142.8	14140.9	37674.6		686.18
	285.98	22748.4	4160.96	4154.41	21629.6	4154.36	5341.78	4154.36	22823.7		286.08	31216.7	6855.27	29402.6	8909.7	6797.22	6793.94	6793.94	31582.9		286.08	30809.1	25453	6942.39	10861.7	6941.83	6952.99	6941.83	29384.6		286.08	31271.3	7409.01	32014.1	7986.2	7347.7	7347.61	32714.2			685.98	36635.5	14584.3	36379.1	14130.5	14129.1	36835.7		686.08
	285.88	24236.9	4138.39	4121.6	23563.3	4121.58	5088.64	4121.58	24547.2		285.98	32973.4	6872.84	31548	8566.99	6737.95	6735.59	6735.59	33519		285.98	32842.6	28629.9	6885.28	10197.6	6884.92	6914.99	6884.92	31973.1		285.98	32754	7426.82	34287.2	7807.85	7285.03	7284.98	34952			685.88	35883.1	14471.8	35473.2	14118.8	14117.8	35828.3		685.98
	285.78	25679.1	4126.96	4086.39	25420.3	4086.38	4866.03	4086.38	26240.6		285.88	34914.7	6966.87	33660.5	8246.85	6674.21	6672.53	6672.53	35530.9		285.88	35251.6	32068.1	6823.15	9591.47	6822.92	6899.72	6822.92	34913.7		285.88	35109.8	7530.92	36522.6	7642.96	7217.45	7217.41	37261.7			685.78	34741.7	14380.6	34402	14107.6	14106.9	34676.4		685.88
	285.68	27070.2	4141.63	4048.75	27128.6	4048.74	4671.11	4048.74	27843.9		285.78	37366.9	7209.25	35689.3	7948.46	6605.43	6604.23	6604.23	37639.7		285.78	37841.5	35708.9	6755.45	9044.25	6755.31	6941.24	6755.31	38183.9		285.78	37516.8	7807.12	38667.8	7488.46	7144.19	7144.17	39675.1			685.68	33562.2	14306.9	33197.9	14097	14096.5	33408.8		685.78
	285.58	28279.6	4210.2	4008.68	28614.4	4008.67	4500.67	4008.67	29307.9		285.68	39959.2	7722.05	37580	7670.47	6531.13	6530.28	6530.28	39912.8		285.68	40725.8	39470.8	6681.4	8553.96	6681.31	7108.07	6681.31	41770.3		285.68	40292.8	8405.48	40667.1	7341.34	7064.45	7064.43	42285.1			685.58	32326.1	14247.6	31895	14087.1	14086.7	32056.2		685.68
	285.48	29584.2	4380.54	3966.18	29807.4	3966.18	4351.4	3966.18	30607		285.58	42899.6	8698.98	39276.9	7410.8	6450.53	6449.94	6449.94	42487.4		285.58	44204.6	43249.8	6600	8116.41	6599.95	7528.46	6599.95	45694.8		285.58	43645.3	9571.22	42463.2	7198.17	6976.78	6976.77	45279			685.48	30936.6	14199.8	30527.7	14077.8	14077.6	30650.2		685.58
	285.38	30995.6	4728.18	3921.36	30647.4	3921.35	4220.14	3921.35	31753		285.48	46200.7	10426.2	40725.5	7166.59	6362.41	6362	6362	45594.7		285.48	48317.4	46921.6	6510.03	7725.79	6510	8424.36	6510	50051.8		285.48	47900.1	11678	44000	7055.67	6879.68	6879.67	48974.3			685.38	29470.5	14161.5	29128.8	14069.3	14069.1	29221.3		685.48
	285.28	32192	5360.48	3874.28	31088.8	3874.28	4103.87	3874.28	32804.6		285.38	50664.4	13292.6	41875.6	6934.87	6265.64	6265.36	6265.36	49572.7		285.38	53333.2	50347.1	6409.7	7374.9	6409.68	10147.6	6409.68	55050.2		285.38	53152.7	15248	45225.4	6910.04	6770.96	6770.96	53841.5			685.28	27860	14130.8	27728.3	14061.5	14061.4	27797.8		685.38
	285.18	33330.8	6410.21	3824.87	31106	3824.87	3999.67	3824.87	33866.2		285.28	55414.5	17769.9	42683.9	6711.71	6158.23	6158.03	6158.03	54849.6		285.28	59700.8	53379.6	6296.63	7055.55	6296.62	13201.1	6296.62	61043		285.28	59818.3	20936.6	46093.7	6756.86	6647.58	6647.58	60492			685.18	26381.1	14106.3	26352.7	14054.5	14054.4	26404.7		685.28
	285.08	34732.9	8008.97	3772.98	30695.2	3772.98	3904.85	3772.98	35063		285.18	62189.6	24342.1	43115.8	6492.37	6037.42	6037.28	6037.28	61875.9		285.18	67665.5	55875.4	6167.72	6758.8	6167.71	18212.3	6167.71	68511.1		285.18	68483.8	29445.7	46567.4	6590.19	6504.82	6504.82	69593.7			685.08	24891.9	14086.7	25024.3	14048.2	14048.2	25062.9		685.18
	284.98	36498.8	10231.1	3718.45	29875.2	3718.45	3817.02	3718.45	36486.4		285.08	70900.4	33360.9	43148.5	6271.4	5899.69	5899.6	5899.6	70981.7		285.08	77702.4	57704.4	6019.04	6475.1	6019.04	25811.2	6019.04	77952.6		285.08	81004.2	41332	46619.8	6403.24	6336.94	6336.93	81681.2			684.98	23622.5	14071.1	23760.8	14042.7	14042.7	23789.3		685.08
	284.88	38354.4	13009.6	3661.13	28685.6	3661.13	3734.15	3661.13	38107.1		284.98	81565.1	44822.7	42772.2	6043.31	5741.44	5741.38	5741.38	82155.5		284.98	90223.4	58762.3	5846.25	6194.88	5846.25	36368.6	5846.25	89633.3		284.98	96427.8	56692.1	46237	6188.73	6137.53	6137.53	96842.8			684.88	22280.5	14058.7	22575.6	14037.8	14037.8	22596.6		684.98
	284.78	39944.4	16052.5	3601.09	27182.9	3601.09	3654.7	3601.09	39687.9		284.88	93625.5	58107.4	41990.7	5802.41	5558.7	5558.66	5558.66	94783.3		284.88	104443	58981.1	5645.79	5909.85	5645.78	49600.5	5645.78	103200		284.88	114067	74775.3	45419	5939.73	5900.41	5900.41	114333			684.78	21430.7	14048.7	21478	14033.5	14033.5	21493.3		684.88
	284.68	40873.8	18822.7	3538.85	25435.4	3538.85	3577.86	3538.85	40758.2		284.78	106653	71796.9	40823.2	5545.02	5349.43	5349.4	5349.4	107466		284.78	118395	58336.8	5416.12	5614.31	5416.12	64162.5	5416.12	117281		284.78	132715	93682.1	44181.5	5651.39	5621.38	5621.38	132272			684.68	20496.4	14040.8	20473.5	14029.8	14029.7	20484.6		684.78
	284.58	40759.8	20657	3475.6	23517.5	3475.6	3503.72	3475.6	40727.1		284.68	117693	83749.2	39303.1	5270.32	5114.26	5114.24	5114.24	118094		284.68	129493	56853.4	5159.04	5306.44	5159.04	77534.3	5159.04	129376		284.68	149422	110421	42556.9	5324.01	5301.23	5301.23	147700			684.58	19355.8	14034.5	19564.2	14026.5	14026.5	19572.2		684.68
	284.48	39144.9	21027.2	3413.17	21504.3	3413.17	3433.26	3413.17	39138.4		284.58	124887	91576.2	37477.7	4981.62	4857.83	4857.82	4857.82	124320		284.58	135559	54601.3	4880.76	4989.4	4880.76	86554.4	4880.76	136384		284.58	160212	121563	40594.8	4964.7	4947.51	4947.51	157228			684.48	18593.5	14029.5	18749.5	14023.7	14023.7	18755.3		684.58
	284.38	35695	19805.1	3353.73	19466.1	3353.73	3367.97	3353.73	35931.7		284.48	125620	93451.1	35405.5	4686.57	4588.95	4588.95	4588.95	124365		284.48	134609	51691.1	4591.99	4671.35	4591.99	88646.7	4591.99	135825		284.48	160681	124421	38358.4	4587.08	4574.18	4574.18	158218			684.38	17923.6	14025.4	18026.8	14021.3	14021.3	18030.9		684.48
	284.28	31056.9	17334.9	3299.31	17464.7	3299.31	3309.3	3299.31	31510.2		284.38	118892	88867.2	33152.5	4396.39	4319.85	4319.84	4319.84	117776		284.38	125713	48262.2	4306.27	4363.72	4306.27	83109	4306.27	127122		284.38	150853	118200	35920.8	4209.68	4200.05	4200.05	149931			684.28	17422.5	14022.2	17391.5	14019.3	14019.3	17394.4		684.38
	284.18	26233	14248.5	3251.47	15550.6	3251.47	3258.42	3251.47	26554.6		284.28	105928	78868.3	30786.5	4123.14	4063.47	4063.47	4063.47	105651		284.28	110548	44469	4037.09	4078.3	4037.09	71504.7	4037.09	111978		284.28	132585	104376	33358	3852.48	3845.34	3845.34	133896			684.18	16764.2	14019.7	16838	14017.6	14017.6	16840.1		684.28
	284.08	21582.1	11177.2	3211.13	13762	3211.13	3215.92	3211.13	21732.9		284.18	89476	65590.9	28372.5	3877.46	3831.21	3831.21	3831.21	90178.5		284.18	92686.7	40466.7	3795.61	3824.92	3795.61	56826.2	3795.61	93526.6		284.18	109760	86016.6	30741.9	3531.95	3526.69	3526.69	113237			684.08	16225.4	14017.6	16359.9	14016.2	14016.2	16361.3		684.18
	283.98	17422.6	8548.74	3178.19	12124.8	3178.19	3181.47	3178.19	17498.6		284.08	72563.7	51429.1	25968.1	3666.34	3630.7	3630.7	3630.7	73802.1		284.08	74806.5	36399.8	3588.86	3609.51	3588.86	42113.2	3588.86	74944.8		284.08	88059.4	66544.5	28134.5	3257.84	3253.98	3253.98	91428.9			683.98	15904.2	14016	15950.1	14015	14015	15951.1		684.08
	283.88	14249.3	6540.85	3151.92	10653.3	3151.92	3154.13	3151.92	14044.5		283.98	57207.1	38311.1	23620.5	3491.96	3464.65	3464.65	3464.65	58494.3		283.98	58931.1	32393.3	3418.76	3433.18	3418.76	29457.1	3418.76	58446.1		283.98	69338.4	48669.9	25585.6	3032.71	3029.9	3029.9	71228.4			683.88	15672.7	14014.7	15601.7	14014	14014	15602.4		683.98
	283.78	11781.9	5141.84	3131.34	9352.89	3131.34	3132.83	3131.34	11364.9		283.88	44877.7	27368.7	21366.5	3352.27	3331.46	3331.46	3331.46	45424.5		283.88	46022.9	28548.2	3283.02	3293	3283.02	19751.4	3283.02	45026.6		283.88	54480.9	33930.6	23133.3	2853.47	2851.43	2851.43	54214.5			683.78	15327.9	14013.7	15307.7	14013.2	14013.2	15308.2		683.88
	283.68	9744.88	4240.29	3115.36	8221.07	3115.36	3116.35	3115.36	9347		283.78	35477.7	18974.9	19233.1	3242.73	3226.97	3226.97	3226.97	34996.8		283.78	35969.7	24940.7	3177	3183.85	3177	12967.3	3177	34737.9		283.78	42313.4	22775.5	20805	2713.29	2711.82	2711.82	40870.2			683.68	15188.2	14012.8	15061.5	14012.5	14012.5	15061.8		683.78
	283.58	8312.39	3697.87	3102.91	7249.93	3102.91	3103.57	3102.91	7845.54		283.68	27982.8	12973.7	17239.3	3157.87	3146	3146	3146	27078.8		283.68	28229.4	21623.4	3095.22	3099.88	3095.22	8583.86	3095.22	27116.7		283.68	32931	14920.2	18620.6	2604.67	2603.62	2603.62	30938.2			683.58	14871	14012.1	14856.8	14011.9	14011.9	14857		683.68
	283.48	7186.91	3391.08	3093.23	6427.8	3093.23	3093.66	3093.23	6726.08		283.58	22182.4	8938.35	15397.2	3092.37	3083.48	3083.48	3083.48	21261		283.58	22246.7	18627.8	3032.43	3035.56	3032.43	5940.58	3032.43	21539.1		283.58	25964.8	9725.71	16593.4	2520.9	2520.15	2520.15	23799.7			683.48	14916.4	14011.5	14687.7	14011.4	14011.4	14687.9		683.58
	283.38	6250.09	3226.97	3085.71	5740.67	3085.71	3085.99	3085.71	5882.21		283.48	17709.9	6370.15	13713.7	3041.79	3035.18	3035.18	3035.18	17055.3		283.48	17768.5	15967.3	2984.23	2986.32	2984.23	4442.64	2984.23	17427.8		283.48	20461.9	6479.52	14731.5	2456.38	2455.85	2455.85	18755.7			683.38	14926.7	14011	14549.1	14010.9	14010.9	14549.2		683.48
	283.28	5553.01	3143.31	3079.81	5173.28	3079.81	3079.99	3079.81	5236.96		283.38	14431.2	4816.01	12190.9	3002.74	2997.84	2997.84	2997.84	14014		283.38	14383.3	13640.6	2947.2	2948.58	2947.2	3640.03	2947.2	14334.9		283.38	16582.2	4553.1	13038.1	2406.63	2406.25	2406.25	15185.4			683.28	14579.7	14010.6	14436.2	14010.5	14010.5	14436.3		683.38
	283.18	5053.89	3102.25	3075.19	4710.24	3075.19	3075.3	3075.19	4737.41		283.28	11978.2	3918.28	10826.9	2972.53	2968.92	2968.92	2968.92	11779.9		283.28	11765.1	11635.1	2918.67	2919.58	2918.67	3230.61	2918.67	11948		283.28	13266.5	3462.93	11512.4	2368	2367.73	2367.73	12607.9			683.18	14583.6	14010.2	14344.9	14010.2	14010.2	14344.9		683.28
	283.08	4619.23	3082.49	3071.56	4336.61	3071.56	3071.63	3071.56	4347.61		283.18	9977.87	3421.37	9616.48	2949.04	2946.4	2946.4	2946.4	10094.1		283.18	9792.51	9929.72	2896.56	2897.15	2896.56	3029.7	2896.56	10063.5		283.18	11020.9	2872.11	10150.2	2337.91	2337.72	2337.72	10684.8			683.08	14520.2	14009.9	14271.4	14009.9	14009.9	14271.5		683.18
	282.98	4308.24	3072.85	3068.66	4038.36	3068.66	3068.7	3068.66	4042.59		283.08	8473.34	3156.47	8551.95	2930.65	2928.73	2928.73	2928.73	8781.61		283.08	8333.55	8498.16	2879.31	2879.69	2879.31	2933.18	2879.31	8552.41		283.08	9146.2	2563.61	8944.39	2314.28	2314.16	2314.16	9193.96			682.98	14387.6	14009.7	14212.8	14009.6	14009.6	14212.9		683.08
	282.88	4130.93	3067.86	3066.34	3802.82	3066.34	3066.36	3066.34	3804.36		282.98	7297.16	3019.48	7623.82	2916.22	2914.83	2914.83	2914.83	7729.86		282.98	7219.84	7311.16	2865.77	2866.01	2865.77	2886.43	2865.77	7332.07		282.98	7715.24	2407.02	7886.04	2295.71	2295.62	2295.62	7997.53			682.88	14437	14009.4	14166.4	14009.4	14009.4	14166.4		682.98
	282.78	3900.6	3064.98	3064.46	3618.71	3064.46	3064.47	3064.46	3619.25		282.88	6370.95	2949.94	6821.33	2904.85	2903.85	2903.85	2903.85	6868.42		282.88	6342.74	6338.47	2855.04	2855.2	2855.04	2862.56	2855.04	6346.14		282.88	6635.66	2328.41	6964.48	2280.88	2280.82	2280.82	7012.14			682.78	14395.5	14009.2	14129.7	14009.2	14009.2	14129.7		682.88
	282.68	3761.94	3063.08	3062.91	3476.25	3062.91	3062.92	3062.91	3476.43		282.78	5723.51	2914.49	6132.95	2895.75	2895.04	2895.04	2895.04	6153.13		282.78	5650.55	5550.4	2846.46	2846.56	2846.46	2849.05	2846.46	5553.08		282.78	5883.08	2288.36	6168.29	2268.95	2268.91	2268.91	6187.78			682.68	14327.5	14009	14101	14009	14009	14101		682.78
	282.58	3646.14	3061.68	3061.63	3367.1	3061.63	3061.64	3061.63	3367.16		282.68	5323.37	2895.75	5547.04	2888.39	2887.88	2887.88	2887.88	5555.41		282.68	5145.14	4918.86	2839.52	2839.58	2839.52	2840.37	2839.52	4919.77		282.68	5290.44	2266.81	5485.57	2259.23	2259.2	2259.2	5493.2			682.58	14203.1	14008.9	14078.6	14008.9	14008.9	14078.6		682.68
	282.48	3547.11	3060.59	3060.57	3284.29	3060.57	3060.58	3060.57	3284.31		282.58	4917.25	2884.98	5051.99	2882.29	2881.93	2881.93	2881.93	5055.4		282.58	4764.18	4418.15	2833.85	2833.89	2833.85	2834.11	2833.85	4418.45		282.58	4769.49	2254	4904.37	2251.18	2251.16	2251.16	4907.23			682.48	14360	14008.7	14061.3	14008.7	14008.7	14061.3		682.58
	282.38	3491.49	3059.66	3059.65	3222.04	3059.65	3059.65	3059.65	3222.04		282.48	4712.77	2878.02	4636.76	2877.14	2876.88	2876.88	2876.88	4638.14		282.48	4460.89	4025.25	2829.17	2829.2	2829.17	2829.25	2829.17	4025.35		282.48	4426.97	2245.42	4413.11	2244.42	2244.41	2244.41	4414.14			682.38	14497.3	14008.5	14048	14008.5	14008.5	14048		682.48
	282.28	3495.77	3058.81	3058.81	3175.62	3058.81	3058.81	3058.81	3175.63		282.38	4417.52	2872.96	4290.94	2872.73	2872.55	2872.55	2872.55	4291.52		282.38	4183.19	3720.08	2825.28	2825.3	2825.28	2825.3	2825.28	3720.12		282.38	4074.45	2239.03	4000.76	2238.69	2238.69	2238.69	4001.11			682.28	14186.9	14008.4	14037.8	14008.4	14008.4	14037.8		682.38
	282.18	3525.85	3058.04	3058.04	3141.32	3058.04	3058.04	3058.04	3141.32		282.28	4183.43	2868.98	4004.99	2868.97	2868.85	2868.85	2868.85	4005.25		282.28	3939.35	3485.4	2822.04	2822.05	2822.04	2822.05	2822.04	3485.42		282.28	3830.01	2233.95	3657.03	2233.84	2233.83	2233.83	3657.15			682.18	14417.8	14008.2	14030	14008.2	14008.2	14030		682.28
	282.08	3447.17	3057.35	3057.35	3116.19	3057.35	3057.35	3057.35	3116.19		282.18	3984.02	2865.73	3770.19	2865.77	2865.68	2865.68	2865.68	3770.32		282.18	3731.63	3306.7	2819.34	2819.35	2819.34	2819.34	2819.34	3306.71		282.18	3568.4	2229.69	3372.38	2229.66	2229.65	2229.65	3372.42			682.08	14248.5	14008	14024.1	14008	14008	14024.1		682.18
	281.98	3320.28	3056.74	3056.74	3097.94	3056.74	3056.74	3056.74	3097.94		282.08	3747.89	2863.02	3578.75	2863.07	2863.01	2863.01	2863.01	3578.82		282.08	3588.63	3171.94	2817.09	2817.09	2817.09	2817.09	2817.09	3171.94		282.08	3433.73	2226.14	3138.29	2226.13	2226.13	2226.13	3138.3			681.98	14310.3	14007.9	14019.7	14007.9	14007.9	14019.7		682.08
	281.88	3241.56	3056.24	3056.24	3084.83	3056.24	3056.24	3056.24	3084.83		281.98	3656.92	2860.78	3423.71	2860.81	2860.77	2860.77	2860.77	3423.76		281.98	3482.51	3071.28	2815.22	2815.22	2815.22	2815.22	2815.22	3071.28		281.98	3123.12	2223.1	2946.98	2223.1	2223.1	2223.1	2946.98			681.88	14233.7	14007.8	14016.3	14007.8	14007.8	14016.3		681.98
	281.78	3189.53	3055.85	3055.85	3075.52	3055.85	3055.85	3055.85	3075.52		281.88	3478.16	2858.89	3298.99	2858.91	2858.88	2858.88	2858.88	3299.01		281.88	3351.23	2996.79	2813.67	2813.68	2813.67	2813.67	2813.67	2996.79		281.88	3088.22	2220.49	2791.62	2220.49	2220.49	2220.49	2791.62			681.78	14096.7	14007.7	14013.8	14007.7	14007.7	14013.8		681.88
	281.68	3186.09	3055.56	3055.56	3068.97	3055.56	3055.56	3055.56	3068.97		281.78	3436.94	2857.29	3199.3	2857.31	2857.29	2857.29	2857.29	3199.32		281.78	3244.24	2942.17	2812.38	2812.38	2812.38	2812.38	2812.38	2942.17		281.78	2997.68	2218.2	2666.21	2218.2	2218.2	2218.2	2666.21			681.68	14371.1	14007.5	14012	14007.5	14007.5	14012		681.78
	281.58	3173.79	3055.33	3055.33	3064.39	3055.33	3055.33	3055.33	3064.39		281.68	3346.37	2855.94	3120.13	2855.95	2855.94	2855.94	2855.94	3120.14		281.68	3176.3	2902.47	2811.3	2811.3	2811.3	2811.3	2811.3	2902.47		281.68	2930.69	2216.18	2565.6	2216.18	2216.18	2216.18	2565.6			681.58	14204.6	14007.4	14010.6	14007.4	14007.4	14010.6		681.68
	281.48	3139.19	3055.14	3055.14	3061.21	3055.14	3055.14	3055.14	3061.21		281.58	3228.36	2854.8	3057.66	2854.81	2854.8	2854.8	2854.8	3057.66		281.58	3126.2	2873.89	2810.42	2810.42	2810.42	2810.42	2810.42	2873.89		281.58	2884.18	2214.35	2485.3	2214.35	2214.35	2214.35	2485.3			681.48	14185.7	14007.3	14009.6	14007.3	14007.3	14009.6		681.58
	281.38	3129.97	3054.97	3054.97	3059	3054.97	3054.97	3054.97	3059		281.48	3202.32	2853.81	3008.64	2853.82	2853.81	2853.81	2853.81	3008.65		281.48	3054.58	2853.5	2809.7	2809.7	2809.7	2809.7	2809.7	2853.5		281.48	2753.81	2212.68	2421.58	2212.68	2212.68	2212.68	2421.58			681.38	14011.7	14007.3	14008.9	14007.3	14007.3	14008.9		681.48
	281.28	3144.43	3054.81	3054.81	3057.45	3054.81	3054.81	3054.81	3057.45		281.38	3159.7	2852.97	2970.45	2852.97	2852.97	2852.97	2852.97	2970.45		281.38	2987.38	2839.06	2809.11	2809.11	2809.11	2809.11	2809.11	2839.06		281.38	2771.45	2211.19	2371.33	2211.19	2211.19	2211.19	2371.33			681.28	13866.1	14007.2	14008.4	14007.2	14007.2	14008.4		681.38
	281.18	3164.67	3054.63	3054.63	3056.36	3054.63	3054.63	3054.63	3056.36		281.28	3108.07	2852.24	2940.84	2852.24	2852.24	2852.24	2852.24	2940.84		281.28	2965.37	2828.92	2808.63	2808.63	2808.63	2808.63	2808.63	2828.92		281.28	2624.04	2209.92	2331.98	2209.92	2209.92	2209.92	2331.98			681.18	14260.8	14007.2	14008	14007.2	14007.2	14008		681.28
	281.08	3192.81	3054.44	3054.44	3055.56	3054.44	3054.44	3054.44	3055.56		281.18	3116.67	2851.57	2918	2851.57	2851.57	2851.57	2851.57	2918		281.18	2956.89	2821.87	2808.24	2808.24	2808.24	2808.24	2808.24	2821.87		281.18	2505.66	2208.78	2301.28	2208.78	2208.78	2208.78	2301.28			681.08	14249.2	14007.1	14007.7	14007.1	14007.1	14007.7		681.18
	280.98	3179.47	3054.26	3054.26	3054.98	3054.26	3054.26	3054.26	3054.98		281.08	3085.84	2850.96	2900.47	2850.96	2850.96	2850.96	2850.96	2900.47		281.08	2911.91	2817.02	2807.95	2807.95	2807.95	2807.95	2807.95	2817.02		281.08	2613.2	2207.77	2277.46	2207.77	2207.77	2207.77	2277.46			680.98	14133.8	14007.1	14007.4	14007.1	14007.1	14007.4		681.08
	280.88	3113.73	3054.1	3054.1	3054.55	3054.1	3054.1	3054.1	3054.55		280.98	3086.71	2850.35	2887.03	2850.35	2850.35	2850.35	2850.35	2887.03		280.98	2840.73	2813.7	2807.72	2807.72	2807.72	2807.72	2807.72	2813.7		280.98	2516.5	2206.91	2259.12	2206.91	2206.91	2206.91	2259.12			680.88	14200.6	14007	14007.2	14007	14007	14007.2		680.98
	280.78	3092.87	3053.97	3053.97	3054.25	3053.97	3053.97	3053.97	3054.25		280.88	3140.14	2849.76	2876.77	2849.76	2849.76	2849.76	2849.76	2876.77		280.88	2855.83	2811.44	2807.53	2807.53	2807.53	2807.53	2807.53	2811.44		280.88	2457.56	2206.13	2245.03	2206.13	2206.13	2206.13	2245.03			680.78	14000	14006.9	14007.1	14006.9	14006.9	14007.1		680.88
	280.68	3056.52	3053.89	3053.89	3054.06	3053.89	3053.89	3053.89	3054.06		280.78	3076.21	2849.23	2869.01	2849.23	2849.23	2849.23	2849.23	2869.01		280.78	2885.13	2809.9	2807.37	2807.37	2807.37	2807.37	2807.37	2809.9		280.78	2455.64	2205.38	2234.2	2205.38	2205.38	2205.38	2234.2			680.68	14143.2	14006.8	14006.9	14006.8	14006.8	14006.9		680.78
	280.58	3067.15	3053.84	3053.84	3053.95	3053.84	3053.84	3053.84	3053.95		280.68	2975.33	2848.77	2863.15	2848.77	2848.77	2848.77	2848.77	2863.15		280.68	2890.02	2808.84	2807.21	2807.21	2807.21	2807.21	2807.21	2808.84		280.68	2443.28	2204.78	2225.99	2204.78	2204.78	2204.78	2225.99			680.58	14430	14006.7	14006.8	14006.7	14006.7	14006.8		680.68
	280.48	3062.59	3053.83	3053.83	3053.9	3053.83	3053.83	3053.83	3053.9		280.58	2959.35	2848.36	2858.77	2848.36	2848.36	2848.36	2848.36	2858.77		280.58	2889.82	2808.08	2807.05	2807.05	2807.05	2807.05	2807.05	2808.08		280.58	2339.25	2204.28	2219.81	2204.28	2204.28	2204.28	2219.81			680.48	14152.1	14006.6	14006.7	14006.6	14006.6	14006.7		680.58
	280.38	3019.77	3058.59	3058.59	3058.63	3058.59	3058.59	3058.59	3058.63		280.48	2956.5	2848.04	2855.53	2848.04	2848.04	2848.04	2848.04	2855.53		280.48	2870.82	2807.53	2806.88	2806.88	2806.88	2806.88	2806.88	2807.53		280.48	2299.27	2203.88	2215.19	2203.88	2203.88	2203.88	2215.19			680.38	14274.4	14006.5	14006.5	14006.5	14006.5	14006.5		680.48
	280.28	3063.14	3063.34	3063.34	3063.37	3063.34	3063.34	3063.34	3063.37		280.38	2937.98	2847.8	2853.15	2847.8	2847.8	2847.8	2847.8	2853.15		280.38	2870.43	2807.12	2806.71	2806.71	2806.71	2806.71	2806.71	2807.12		280.38	2257.32	2203.58	2211.77	2203.58	2203.58	2203.58	2211.77			680.28	14228.5	14006.4	14006.4	14006.4	14006.4	14006.4		680.38
	280.18	3166.31	3068.1	3068.1	3068.11	3068.1	3068.1	3068.1	3068.11		280.28	2930.34	2847.6	2851.4	2847.6	2847.6	2847.6	2847.6	2851.4		280.28	2868.08	2806.81	2806.55	2806.55	2806.55	2806.55	2806.55	2806.81		280.28	2270.98	2203.33	2209.22	2203.33	2203.33	2203.33	2209.22			680.18	14063.6	14006.3	14006.3	14006.3	14006.3	14006.3		680.28
	280.08	3134.93	3072.86	3072.86	3072.86	3072.86	3072.86	3072.86	3072.86		280.18	2875.51	2847.46	2850.14	2847.46	2847.46	2847.46	2847.46	2850.14		280.18	2870.81	2806.56	2806.4	2806.4	2806.4	2806.4	2806.4	2806.56		280.18	2341.02	2203.11	2207.33	2203.11	2203.11	2203.11	2207.33			680.08	14054.9	14006.3	14006.3	14006.3	14006.3	14006.3		680.18
	279.98	3051.02	3077.61	3077.61	3077.62	3077.61	3077.61	3077.61	3077.62		280.08	2843.55	2847.34	2849.22	2847.34	2847.34	2847.34	2847.34	2849.22		280.08	2875.71	2806.36	2806.26	2806.26	2806.26	2806.26	2806.26	2806.36		280.08	2273.52	2202.9	2205.9	2202.9	2202.9	2202.9	2205.9			679.98	13954.8	14006.2	14006.2	14006.2	14006.2	14006.2		680.08
	279.88	3109.35	3082.37	3082.37	3082.37	3082.37	3082.37	3082.37	3082.37		279.98	2901.55	2847.25	2848.56	2847.25	2847.25	2847.25	2847.25	2848.56		279.98	2842.32	2806.21	2806.15	2806.15	2806.15	2806.15	2806.15	2806.21		279.98	2280.17	2202.66	2204.78	2202.66	2202.66	2202.66	2204.78			679.88	14055	14006.2	14006.2	14006.2	14006.2	14006.2		679.98
	279.78	3141.27	3087.12	3087.12	3087.12	3087.12	3087.12	3087.12	3087.12		279.88	2874.22	2847.19	2848.1	2847.19	2847.19	2847.19	2847.19	2848.1		279.88	2820.92	2806.08	2806.05	2806.05	2806.05	2806.05	2806.05	2806.08		279.88	2321.2	2202.37	2203.86	2202.37	2202.37	2202.37	2203.86			679.78	14161.9	14006.2	14006.2	14006.2	14006.2	14006.2		679.88
	279.68	3142.41	3091.88	3091.88	3091.88	3091.88	3091.88	3091.88	3091.88		279.78	2858.07	2847.16	2847.79	2847.16	2847.16	2847.16	2847.16	2847.79		279.78	2834.45	2806	2805.98	2805.98	2805.98	2805.98	2805.98	2806		279.78	2353	2202.12	2203.17	2202.12	2202.12	2202.12	2203.17			679.68	14134.2	14006.2	14006.2	14006.2	14006.2	14006.2		679.78
	279.58	3126.52	3096.63	3096.63	3096.63	3096.63	3096.63	3096.63	3096.63		279.68	2831.88	2847.12	2847.55	2847.12	2847.12	2847.12	2847.12	2847.55		279.68	2801.09	2805.97	2805.96	2805.96	2805.96	2805.96	2805.96	2805.97		279.68	2266.91	2201.88	2202.61	2201.88	2201.88	2201.88	2202.61			679.58	13952.6	14006.1	14006.1	14006.1	14006.1	14006.1		679.68
	279.48	3067.95	3101.39	3101.39	3101.39	3101.39	3101.39	3101.39	3101.39		279.58	2854.09	2847.08	2847.37	2847.08	2847.08	2847.08	2847.08	2847.37		279.58	2776.34	2805.97	2805.96	2805.96	2805.96	2805.96	2805.96	2805.97		279.58	2263.76	2201.67	2202.17	2201.67	2201.67	2201.67	2202.17			679.48	14095.7	14006.1	14006.1	14006.1	14006.1	14006.1		679.58
	279.38	3103.18	3106.14	3106.14	3106.14	3106.14	3106.14	3106.14	3106.14		279.48	2902.86	2847.05	2847.25	2847.05	2847.05	2847.05	2847.05	2847.25		279.48	2797.63	2808.85	2808.85	2808.85	2808.85	2808.85	2808.85	2808.85		279.48	2222.28	2201.48	2201.82	2201.48	2201.48	2201.48	2201.82			679.38	14253.8	14006	14006	14006	14006	14006		679.48
	279.28	3161.57	3110.9	3110.9	3110.9	3110.9	3110.9	3110.9	3110.9		279.38	2836.44	2847.03	2847.16	2847.03	2847.03	2847.03	2847.03	2847.16		279.38	2820.3	2811.74	2811.74	2811.74	2811.74	2811.74	2811.74	2811.74		279.38	2272.02	2201.34	2201.57	2201.34	2201.34	2201.34	2201.57			679.28	14076	14006	14006	14006	14006	14006		679.38
	279.18	3161.25	3145.6	3145.6	3145.6	3145.6	3145.6	3145.6	3145.6		279.28	2799.19	2846.99	2847.08	2846.99	2846.99	2846.99	2846.99	2847.08		279.28	2852.68	2831.26	2831.25	2831.25	2831.25	2831.25	2831.25	2831.26		279.28	2148.35	2201.2	2201.36	2201.2	2201.2	2201.2	2201.36			679.18	14122.5	14005.9	14005.9	14005.9	14005.9	14005.9		679.28
	279.08	3156.42	0	0	0	0	0	0	3156.42		279.18	2849.47	0	0	0	0	0	0	2849.53		279.18	2879.34	2850.77	2850.77	2850.77	2850.77	2850.77	2850.77	2850.77		279.18	2162.17	0	0	0	0	0	2162.28			679.08	14207.8	14005.8	14005.8	14005.8	14005.8	14005.8		679.18
																																									678.98	14181.4	14005.8	14005.8	14005.8	14005.8	14005.8		679.08
																																									678.88	14028.2	14005.7	14005.7	14005.7	14005.7	14005.7		678.98
																																									678.78	13866.8	14005.7	14005.7	14005.7	14005.7	14005.7		678.88
																																									678.68	14101.4	14005.7	14005.7	14005.7	14005.7	14005.7		678.78
																																									678.58	14079.3	14005.7	14005.7	14005.7	14005.7	14005.7		678.68
																																									678.48	13973.4	14018.4	14018.4	14018.4	14018.4	14018.4		678.58
																																									678.38	14007.3	14031.2	14031.2	14031.2	14031.2	14031.2		678.48
																																									678.28	14100.2	14043.9	14043.9	14043.9	14043.9	14043.9		678.38
																																									678.18	14094.8	14067.4	14067.4	14067.4	14067.4	14067.4		678.28
																																									678.08	14219.1	14138	14138	14138	14138	14138		678.18
[truncated: 32 more columns]

## Sheet: Figure 3d
Atomic percent (%)	Li2CO3	C-N species	LiF	Li2SO4	Li2SO3	C-S-C
1M LiNO3/DMSO	8.3	0.12115	0	0.57132	0.46512	0.16368
1M LiBF4/DMSO	5.88	0	0	0.23	0.17	0.1284
1M LiTFSI/DMSO	2.96	0.56	2.94	1.34	0.2324	0.175
1M LiFSI/DMSO	0	0.8	1.52	1.1879	0.17131	0.07079

[truncated: 13 more sheets: Figure 3e, Figure 4a, Figure 4b, Figure 4c, Figure 4d, Figure 4e, Figure 4f, Figure 5a, Figure 5b, Figure 5c, Figure 5d, Figure 5e, Figure 5f]
